# Supplementary material for: RAD-Seq-Based High-Density Linkage Maps Construction and Quantitative Trait Loci Mapping of Flowering Time Trait in Alfalfa (Medicago sativa L.)
Source: Front Plant Sci. 2022 May 26;13:899681. doi: 10.3389/fpls.2022.899681 (PMC9199863; doi:10.3389/fpls.2022.899681)
Supplement: Supplementary Table 5 — GO enrichment analysis of the DEGs. [file Table_5.xlsx]

## Sheet: Sheet1
Class	GO_Term	GO_ID	EnrichmentScore	Count	P-value(BH method)
Molecular function	carbon-oxygen lyase activity, acting on polysaccharides	GO:0016837	8.02812	16	1.02068e-09
Molecular function	pectate lyase activity	GO:0030570	8.02812	16	1.02068e-09
Molecular function	pectinesterase activity	GO:0030599	2.22704	67	2.16524e-07
Molecular function	xyloglucan:xyloglucosyl transferase activity	GO:0016762	4.17843	23	4.33472e-07
Molecular function	carboxylic ester hydrolase activity	GO:0052689	1.72897	106	7.39549e-06
Molecular function	structural constituent of cell wall	GO:0005199	6.32214	12	1.00679e-05
Molecular function	cytoskeletal protein binding	GO:0008092	1.50239	149	9.77117e-05
Molecular function	sugar transmembrane transporter activity	GO:0051119	1.83135	69	0.000156843
Molecular function	galactosidase activity	GO:0015925	2.1783	43	0.000178817
Molecular function	carbohydrate transmembrane transporter activity	GO:0015144	1.74482	77	0.000208845
Molecular function	beta-galactosidase activity	GO:0004565	2.44334	32	0.000272311
Molecular function	pectinesterase inhibitor activity	GO:0046910	1.7702	63	0.000972824
Molecular function	GTPase binding	GO:0051020	1.68117	71	0.00152785
Molecular function	hydrolase activity, hydrolyzing O-glycosyl compounds	GO:0004553	1.38121	167	0.00168371
Molecular function	structural constituent of ribosome	GO:0003735	1.44201	127	0.00236776
Molecular function	mannan synthase activity	GO:0051753	2.77287	20	0.00229518
Molecular function	beta-1,4-mannosyltransferase activity	GO:0019187	2.77287	20	0.00229518
Molecular function	oxidoreductase activity, acting on the aldehyde or oxo group of donors, NAD or NADP as acceptor	GO:0016620	2.02223	38	0.00225493
Molecular function	glucose transmembrane transporter activity	GO:0005355	1.82932	50	0.00216996
Molecular function	hexose transmembrane transporter activity	GO:0015149	1.82932	50	0.00216996
Molecular function	carbohydrate:proton symporter activity	GO:0005351	1.81671	50	0.00236991
Molecular function	carbohydrate:cation symporter activity	GO:0005402	1.81671	50	0.00236991
Molecular function	actin binding	GO:0003779	1.69246	62	0.00245378
Molecular function	siRNA binding	GO:0035197	3.06528	16	0.00267743
Molecular function	oxidoreductase activity, acting on the aldehyde or oxo group of donors	GO:0016903	1.92006	41	0.00279613
Molecular function	hydrolase activity, acting on glycosyl bonds	GO:0016798	1.33861	179	0.00269939
Molecular function	structural molecule activity	GO:0005198	1.36014	162	0.00263425
Molecular function	monosaccharide transmembrane transporter activity	GO:0015145	1.78592	50	0.00281084
Molecular function	tetraketide alpha-pyrone synthase activity	GO:0090439	8.78075	5	0.00276323
Molecular function	alpha-L-arabinofuranosidase activity	GO:0046556	2.78918	18	0.00288203
Molecular function	1-aminocyclopropane-1-carboxylate oxidase activity	GO:0009815	4.21476	10	0.0030544
Molecular function	xylan 1,4-beta-xylosidase activity	GO:0009044	2.74876	18	0.00333331
Molecular function	CoA-ligase activity	GO:0016405	2.29063	25	0.00376653
Molecular function	solute:proton symporter activity	GO:0015295	1.69343	54	0.00496147
Molecular function	(R)-limonene synthase activity	GO:0034002	6.32214	6	0.00572029
Molecular function	pinene synthase activity	GO:0050550	6.32214	6	0.00572029
Molecular function	myrcene synthase activity	GO:0050551	6.32214	6	0.00572029
Molecular function	(4S)-limonene synthase activity	GO:0050552	6.32214	6	0.00572029
Molecular function	(E)-beta-ocimene synthase activity	GO:0034768	6.32214	6	0.00572029
Molecular function	sabinene synthase activity	GO:0080015	6.32214	6	0.00572029
Molecular function	alpha-farnesene synthase activity	GO:0052578	6.32214	6	0.00572029
Molecular function	active borate transmembrane transporter activity	GO:0046715	5.26845	7	0.00569102
Molecular function	mannosyltransferase activity	GO:0000030	2.2183	24	0.00662555
Molecular function	naringenin 3-dioxygenase activity	GO:0045486	4.43659	8	0.00792988
Molecular function	regulatory RNA binding	GO:0061980	2.32921	21	0.00782303
Molecular function	proton transmembrane transporter activity	GO:0015078	1.49715	79	0.00812894
Molecular function	small GTPase binding	GO:0031267	1.73051	45	0.00805642
Molecular function	microfilament motor activity	GO:0000146	2.38335	19	0.0106432
Molecular function	polyol transmembrane transporter activity	GO:0015166	2.52292	17	0.0104943
Molecular function	O-acyltransferase activity	GO:0008374	1.57267	60	0.0115088
Molecular function	long-chain fatty acid-CoA ligase activity	GO:0004467	2.91446	13	0.0114928
Molecular function	argininosuccinate synthase activity	GO:0004055	4.6099	7	0.01297
Molecular function	actin filament binding	GO:0051015	1.6453	47	0.0169907
Molecular function	active transmembrane transporter activity	GO:0022804	1.24516	212	0.0175627
Molecular function	acyltransferase activity, transferring groups other than amino-acyl groups	GO:0016747	1.31362	141	0.0175856
Molecular function	water transmembrane transporter activity	GO:0005372	1.87046	30	0.0198628
Molecular function	water channel activity	GO:0015250	1.87046	30	0.0198628
Molecular function	solute:cation symporter activity	GO:0015294	1.55281	56	0.0210463
Molecular function	ligase activity, forming carbon-sulfur bonds	GO:0016877	1.84858	30	0.0230431
Molecular function	acyltransferase activity	GO:0016746	1.28437	152	0.026482
Molecular function	lipid transporter activity	GO:0005319	1.65131	42	0.0264513
Molecular function	nucleoside-triphosphatase regulator activity	GO:0060589	1.47078	67	0.028112
Molecular function	symporter activity	GO:0015293	1.52472	56	0.0300375
Molecular function	inorganic diphosphatase activity	GO:0004427	2.69027	12	0.0332543
Molecular function	glucose:proton symporter activity	GO:0005356	2.69027	12	0.0332543
Molecular function	hexose:proton symporter activity	GO:0009679	2.69027	12	0.0332543
Molecular function	miRNA binding	GO:0035198	2.23909	17	0.0327346
Molecular function	anion binding	GO:0043168	1.19042	276	0.0342545
Molecular function	GTPase regulator activity	GO:0030695	1.48756	60	0.0338104
Molecular function	fatty acid ligase activity	GO:0015645	2.27825	16	0.0355926
Molecular function	histone binding	GO:0042393	1.49059	58	0.0373022
Molecular function	identical protein binding	GO:0042802	1.20105	238	0.0433881
Molecular function	very long-chain fatty acid-CoA ligase activity	GO:0031957	4.21476	6	0.0430536
Cellular component	external encapsulating structure	GO:0030312	1.47633	495	0
Cellular component	cell wall	GO:0005618	1.48565	490	3.2474e-13
Cellular component	cell periphery	GO:0071944	1.14323	1812	6.88702e-10
Cellular component	extracellular region	GO:0005576	1.36826	397	1.33086e-08
Cellular component	thylakoid	GO:0009579	1.50512	242	1.4792e-08
Cellular component	obsolete cytoplasmic part	GO:0044444	1.07205	3236	1.95041e-07
Cellular component	plastid thylakoid	GO:0031976	1.50405	201	4.4657e-07
Cellular component	chloroplast thylakoid	GO:0009534	1.50702	199	3.99042e-07
Cellular component	obsolete chloroplast part	GO:0044434	1.24249	584	1.26562e-06
Cellular component	obsolete plastid part	GO:0044435	1.2379	596	1.35376e-06
Cellular component	DNA packaging complex	GO:0044815	2.44976	38	1.32977e-05
Cellular component	endomembrane system	GO:0012505	1.15347	1003	1.7065e-05
Cellular component	pollen tube	GO:0090406	1.68925	86	7.75984e-05
Cellular component	chloroplast	GO:0009507	1.14638	968	7.23063e-05
Cellular component	nucleosome	GO:0000786	2.35817	34	0.00010893
Cellular component	plastid membrane	GO:0042170	1.36811	208	0.000132842
Cellular component	plant-type cell wall	GO:0009505	1.35417	218	0.000147101
Cellular component	cytoplasm	GO:0005737	1.04446	3785	0.0001427
Cellular component	growing cell tip	GO:0035838	2.17138	38	0.000186479
Cellular component	plastid thylakoid membrane	GO:0055035	1.4367	144	0.000315056
Cellular component	chloroplast thylakoid membrane	GO:0009535	1.44255	141	0.000301472
Cellular component	plastid	GO:0009536	1.12881	1003	0.000360267
Cellular component	plastid envelope	GO:0009526	1.23845	365	0.000416269
Cellular component	plasma membrane bounded cell projection	GO:0120025	1.4213	145	0.000429837
Cellular component	cell projection	GO:0042995	1.41853	145	0.000456312
Cellular component	plastid stroma	GO:0009532	1.2425	340	0.00056727
Cellular component	apoplast	GO:0048046	1.30065	239	0.000552648
Cellular component	chloroplast stroma	GO:0009570	1.24	335	0.000714652
Cellular component	photosynthetic membrane	GO:0034357	1.38129	146	0.00140402
Cellular component	thylakoid membrane	GO:0042651	1.38129	146	0.00140402
Cellular component	obsolete thylakoid part	GO:0044436	1.35093	153	0.00263736
Cellular component	actomyosin	GO:0042641	2.39995	21	0.0035399
Cellular component	central vacuole	GO:0042807	2.77432	16	0.00357751
Cellular component	obsolete cytosolic part	GO:0044445	1.33469	157	0.00353485
Cellular component	apical part of cell	GO:0045177	1.80509	42	0.00344011
Cellular component	ribosomal subunit	GO:0044391	1.38952	122	0.00358455
Cellular component	endoplasmic reticulum tubular network	GO:0071782	4.11419	9	0.00369689
Cellular component	pollen tube tip	GO:0090404	2.1307	25	0.00546758
Cellular component	intrinsic component of membrane	GO:0031224	1.16959	446	0.00561263
Cellular component	vacuolar membrane	GO:0005774	1.20149	324	0.00677271
Cellular component	small ribosomal subunit	GO:0015935	1.64867	50	0.00722569
Cellular component	apical plasma membrane	GO:0016324	1.85407	33	0.00874324
Cellular component	cytosolic small ribosomal subunit	GO:0022627	1.70255	43	0.00876458
Cellular component	nitrite reductase complex [NAD(P)H]	GO:0009344	6.28557	5	0.00929928
Cellular component	plastoglobule	GO:0010287	1.69635	42	0.0104902
Cellular component	polysomal ribosome	GO:0042788	1.49972	68	0.0105563
Cellular component	cytosolic ribosome	GO:0022626	1.32564	133	0.01054
Cellular component	polysome	GO:0005844	1.45561	77	0.0112191
Cellular component	protein-DNA complex	GO:0032993	1.54722	58	0.0113483
Cellular component	nuclear cohesin complex	GO:0000798	3.83121	8	0.0114647
Cellular component	integral component of cytoplasmic side of endoplasmic reticulum membrane	GO:0071458	2.8734	12	0.0112672
Cellular component	obsolete vacuolar part	GO:0044437	1.18487	328	0.0121591
Cellular component	vacuole	GO:0005773	1.13232	558	0.014492
Cellular component	membrane	GO:0016020	1.05057	2322	0.0148299
Cellular component	vacuolar proton-transporting V-type ATPase, V0 domain	GO:0000220	5.58717	5	0.0153636
Cellular component	proton-transporting V-type ATPase, V0 domain	GO:0033179	5.58717	5	0.0153636
Cellular component	cell tip	GO:0051286	1.58793	48	0.0157199
Cellular component	cell pole	GO:0060187	1.58793	48	0.0157199
Cellular component	cell division site	GO:0032153	1.69139	37	0.0176045
Cellular component	organelle subcompartment	GO:0031984	1.13549	503	0.0185259
Cellular component	ribosome	GO:0005840	1.27734	150	0.0182981
Cellular component	cytoskeleton	GO:0005856	1.21422	230	0.0184977
Cellular component	endoplasmic reticulum	GO:0005783	1.14192	456	0.0196751
Cellular component	equatorial cell cortex	GO:1990753	2.62354	12	0.0217079
Cellular component	cell trailing edge	GO:0031254	2.62354	12	0.0217079
Cellular component	uropod	GO:0001931	2.62354	12	0.0217079
Cellular component	actin filament	GO:0005884	2.38639	14	0.0234424
Cellular component	Golgi apparatus	GO:0005794	1.14093	437	0.0242812
Cellular component	anchored component of membrane	GO:0031225	1.33006	98	0.0323687
Cellular component	lumenal side of endoplasmic reticulum membrane	GO:0098553	2.91975	9	0.0346729
Cellular component	lumenal side of membrane	GO:0098576	2.91975	9	0.0346729
Cellular component	integral component of lumenal side of endoplasmic reticulum membrane	GO:0071556	2.91975	9	0.0346729
Cellular component	site of polarized growth	GO:0030427	1.54999	43	0.0348724
Cellular component	proteasome core complex, beta-subunit complex	GO:0019774	2.41366	12	0.0403058
Cellular component	elongator holoenzyme complex	GO:0033588	2.97983	8	0.0478366
Biological process	cell morphogenesis involved in differentiation	GO:0000904	1.77498	235	0
Biological process	unidimensional cell growth	GO:0009826	1.79684	292	0
Biological process	pollination	GO:0009856	1.81823	219	0
Biological process	pollen tube growth	GO:0009860	2.27295	166	0
Biological process	cell tip growth	GO:0009932	2.01489	172	0
Biological process	pollen exine formation	GO:0010584	4.00635	54	0
Biological process	developmental growth involved in morphogenesis	GO:0060560	1.69137	319	0
Biological process	multi-multicellular organism process	GO:0044706	1.79239	220	0
Biological process	developmental cell growth	GO:0048588	1.88435	194	0
Biological process	pollen tube development	GO:0048868	2.02014	185	0
Biological process	cellular component morphogenesis	GO:0032989	1.71748	385	1.2487e-13
Biological process	cell morphogenesis	GO:0000902	1.63357	369	1.71696e-13
Biological process	cell growth	GO:0016049	1.48846	356	5.91691e-12
Biological process	developmental growth	GO:0048589	1.44198	377	8.5014e-11
Biological process	anatomical structure morphogenesis	GO:0009653	1.28155	737	1.11488e-10
Biological process	extracellular matrix assembly	GO:0085029	2.54347	62	1.79092e-09
Biological process	pollen wall assembly	GO:0010208	2.54347	62	1.79092e-09
Biological process	regulation of pollen tube growth	GO:0080092	2.77871	51	3.69578e-09
Biological process	cell development	GO:0048468	1.43996	321	4.93205e-09
Biological process	cellular component assembly involved in morphogenesis	GO:0010927	2.23325	76	6.33809e-09
Biological process	extracellular matrix organization	GO:0030198	2.32094	69	8.12645e-09
Biological process	extracellular structure organization	GO:0043062	2.3135	69	9.03489e-09
Biological process	cellular developmental process	GO:0048869	1.26925	649	1.32692e-08
Biological process	regulation of cell morphogenesis involved in differentiation	GO:0010769	2.51248	55	3.04785e-08
Biological process	sporopollenin biosynthetic process	GO:0080110	5.23052	18	1.7804e-07
Biological process	flavonoid biosynthetic process	GO:0009813	1.97516	81	5.65503e-07
Biological process	growth	GO:0040007	1.30209	441	8.64677e-07
Biological process	syncytium formation	GO:0006949	3.2975	29	9.32185e-07
Biological process	supramolecular fiber organization	GO:0097435	1.72584	114	1.41452e-06
Biological process	pollen germination	GO:0009846	2.11232	63	2.04254e-06
Biological process	regulation of unidimensional cell growth	GO:0051510	2.09221	62	3.7441e-06
Biological process	regulation of cell morphogenesis	GO:0022604	1.80636	91	4.72665e-06
Biological process	fatty acid derivative metabolic process	GO:1901568	1.9154	65	5.07846e-05
Biological process	anther morphogenesis	GO:0048654	4.35876	15	7.14868e-05
Biological process	anther wall tapetum morphogenesis	GO:0048655	4.35876	15	7.14868e-05
Biological process	anatomical structure formation involved in morphogenesis	GO:0048646	1.38211	225	7.29194e-05
Biological process	regulation of flavonol biosynthetic process	GO:1900384	6.15355	10	0.000109156
Biological process	obsolete regulation of multi-organism process	GO:0043900	1.53693	124	0.000174994
Biological process	carbohydrate transmembrane transport	GO:0034219	1.72508	78	0.00023708
Biological process	response to mechanical stimulus	GO:0009612	2.33208	35	0.000258899
Biological process	carbohydrate transport	GO:0008643	1.71102	79	0.000267958
Biological process	response to low light intensity stimulus	GO:0009645	3.09411	21	0.00026443
Biological process	cellular component assembly	GO:0022607	1.20247	526	0.00050347
Biological process	regulation of cell development	GO:0060284	1.71994	73	0.000496874
Biological process	stamen morphogenesis	GO:0048448	2.52186	27	0.00072875
Biological process	chloroplast accumulation movement	GO:0009904	2.94677	20	0.000962667
Biological process	phospholipid transfer to membrane	GO:0006649	3.75524	14	0.00102598
Biological process	actin filament organization	GO:0007015	1.76765	61	0.00116236
Biological process	regulation of pH	GO:0006885	1.86804	50	0.00154589
Biological process	regulation of vernalization response	GO:0010219	5.97773	8	0.00151746
Biological process	nucleosome assembly	GO:0006334	2.11571	36	0.00151947
Biological process	taxis	GO:0042330	1.84824	50	0.00195943
Biological process	flavonoid metabolic process	GO:0009812	1.55619	90	0.00214694
Biological process	pigment biosynthetic process	GO:0046148	1.5418	93	0.0022328
Biological process	external encapsulating structure organization	GO:0045229	1.36554	168	0.00255638
Biological process	detection of hormone stimulus	GO:0009720	3.26907	15	0.00280682
Biological process	detection of endogenous stimulus	GO:0009726	3.26907	15	0.00280682
Biological process	fatty acid derivative biosynthetic process	GO:1901570	2.04672	36	0.00283742
Biological process	glucose transmembrane transport	GO:1904659	1.80241	51	0.00287489
Biological process	hexose transmembrane transport	GO:0008645	1.80241	51	0.00287489
Biological process	anthocyanin-containing compound biosynthetic process	GO:0009718	2.31515	27	0.00284135
Biological process	obsolete protein import into nucleus, translocation	GO:0000060	3.40592	14	0.00279725
Biological process	establishment of plastid localization	GO:0051667	2.34471	26	0.00304256
Biological process	chloroplast relocation	GO:0009902	2.34471	26	0.00304256
Biological process	flavone biosynthetic process	GO:0051553	3.20236	15	0.00317798
Biological process	actin cytoskeleton organization	GO:0030036	1.61284	72	0.00352781
Biological process	glucose import	GO:0046323	1.79127	50	0.00355741
Biological process	pollen maturation	GO:0010152	2.64836	20	0.00362179
Biological process	regulation of anatomical structure morphogenesis	GO:0022603	1.42288	125	0.00364282
Biological process	polyketide metabolic process	GO:0030638	8.71753	5	0.00388946
Biological process	polyketide biosynthetic process	GO:0030639	8.71753	5	0.00388946
Biological process	pigment metabolic process	GO:0042440	1.46157	108	0.00381641
Biological process	chemotaxis	GO:0006935	1.79975	48	0.00407546
Biological process	flavonol biosynthetic process	GO:0051555	3.25454	14	0.00415268
Biological process	response to blue light	GO:0009637	1.64243	65	0.00413139
Biological process	establishment of localization	GO:0051234	1.10842	1101	0.00418055
Biological process	monosaccharide transmembrane transport	GO:0015749	1.76077	51	0.00413793
Biological process	cellular component organization	GO:0016043	1.08891	1473	0.00417169
Biological process	actin filament-based process	GO:0030029	1.53044	85	0.00439028
Biological process	chloroplast avoidance movement	GO:0009903	2.40604	23	0.004375
Biological process	one-carbon compound transport	GO:0019755	2.58297	20	0.00446526
Biological process	stamen formation	GO:0048455	2.58297	20	0.00446526
Biological process	response to mannitol	GO:0010555	2.93643	16	0.00449344
Biological process	anther wall tapetum development	GO:0048658	2.29409	25	0.00470259
Biological process	wax metabolic process	GO:0010166	2.03067	33	0.00480715
Biological process	response to karrikin	GO:0080167	1.50409	89	0.00517167
Biological process	borate transmembrane transport	GO:0035445	3.71198	11	0.00590293
Biological process	borate transport	GO:0046713	3.71198	11	0.00590293
Biological process	chemical homeostasis	GO:0048878	1.2613	245	0.00634202
Biological process	anthocyanin-containing compound metabolic process	GO:0046283	1.79799	44	0.00664757
Biological process	regulation of protein-containing complex disassembly	GO:0043244	2.23526	25	0.00663162
Biological process	anther wall tapetum formation	GO:0048656	4.27951	9	0.00679778
Biological process	anther wall tapetum cell differentiation	GO:0048657	4.27951	9	0.00679778
Biological process	obsolete cofactor metabolic process	GO:0051186	1.29455	198	0.00681423
Biological process	cellular component organization or biogenesis	GO:0071840	1.07978	1600	0.00684995
Biological process	monoterpenoid metabolic process	GO:0016098	6.27662	6	0.00717807
Biological process	monoterpenoid biosynthetic process	GO:0016099	6.27662	6	0.00717807
Biological process	protein depolymerization	GO:0051261	2.13976	27	0.00728291
Biological process	response to osmotic stress	GO:0006970	1.19317	387	0.00806088
Biological process	regulation of supramolecular fiber organization	GO:1902903	1.7631	45	0.00804396
Biological process	thioester metabolic process	GO:0035383	2.12367	27	0.00807252
Biological process	acyl-CoA metabolic process	GO:0006637	2.12367	27	0.00807252
Biological process	actin-myosin filament sliding	GO:0033275	2.4845	19	0.00909934
Biological process	cellular component biogenesis	GO:0044085	1.13313	694	0.00981403
Biological process	flavonol metabolic process	GO:0051554	2.92909	14	0.0102096
Biological process	flavone metabolic process	GO:0051552	2.69962	16	0.0102764
Biological process	fatty-acyl-CoA metabolic process	GO:0035337	2.80206	15	0.010266
Biological process	wax biosynthetic process	GO:0010025	1.99892	30	0.010383
Biological process	protein import into mitochondrial intermembrane space	GO:0045041	4.40465	8	0.0110917
Biological process	monovalent inorganic cation homeostasis	GO:0055067	1.58191	62	0.0117944
Biological process	regulation of flavonoid biosynthetic process	GO:0009962	2.06166	27	0.0122727
Biological process	negative regulation of circadian rhythm	GO:0042754	5.70602	6	0.0124725
Biological process	pollen development	GO:0009555	1.27186	200	0.0136628
Biological process	photosynthesis	GO:0015979	1.47878	81	0.0135498
Biological process	actin polymerization or depolymerization	GO:0008154	1.72392	44	0.0137817
Biological process	protein polymerization	GO:0051258	1.64343	52	0.0136932
Biological process	urea transport	GO:0015840	2.70544	15	0.0143271
Biological process	plastid localization	GO:0051644	2.032	27	0.0147676
Biological process	chloroplast localization	GO:0019750	2.032	27	0.0147676
Biological process	localization	GO:0051179	1.09047	1192	0.0146156
Biological process	photosynthesis, light reaction	GO:0019684	1.55803	63	0.0146441
Biological process	polyol transport	GO:0015791	2.50475	17	0.0151315
Biological process	stamen development	GO:0048443	1.47312	79	0.0167145
Biological process	androecium development	GO:0048466	1.47312	79	0.0167145
Biological process	transmembrane transport	GO:0055085	1.14322	558	0.0167422
Biological process	defense response to Gram-negative bacterium	GO:0050829	2.33835	19	0.0172169
Biological process	transport	GO:0006810	1.09554	1066	0.0172053
Biological process	response to zinc ion	GO:0010043	1.79194	37	0.0171216
Biological process	argininosuccinate metabolic process	GO:0000053	4.5767	7	0.0179972
Biological process	organic substance transport	GO:0071702	1.15269	491	0.0185827
Biological process	nucleobase catabolic process	GO:0046113	2.71212	14	0.019725
Biological process	mannosylation	GO:0097502	2.07492	24	0.0203398
Biological process	olefin metabolic process	GO:1900673	1.85974	32	0.02046
Biological process	detection of ethylene stimulus	GO:0009727	3.62113	9	0.0207208
Biological process	thioester biosynthetic process	GO:0035384	3.11004	11	0.0220695
Biological process	acyl-CoA biosynthetic process	GO:0071616	3.11004	11	0.0220695
Biological process	aggregation involved in sorocarp development	GO:0031152	2.57239	15	0.0220915
Biological process	olefin biosynthetic process	GO:1900674	2.22575	20	0.0221405
Biological process	ethylene metabolic process	GO:0009692	2.22575	20	0.0221405
Biological process	ethylene biosynthetic process	GO:0009693	2.22575	20	0.0221405
Biological process	cellular alkene metabolic process	GO:0043449	2.22575	20	0.0221405
Biological process	alkene biosynthetic process	GO:0043450	2.22575	20	0.0221405
Biological process	cellular response to red or far red light	GO:0071489	1.72834	38	0.0265777
Biological process	cation homeostasis	GO:0055080	1.32418	130	0.0264215
Biological process	protein-containing complex disassembly	GO:0032984	1.59955	50	0.0267519
Biological process	cutin biosynthetic process	GO:0010143	1.76877	35	0.0271979
Biological process	pseudopodium organization	GO:0031268	2.71987	13	0.0271439
Biological process	cytoskeleton organization	GO:0007010	1.26499	178	0.0284133
Biological process	ion homeostasis	GO:0050801	1.28512	157	0.0289502
Biological process	cell differentiation	GO:0030154	1.14772	471	0.0297733
Biological process	response to symbiotic fungus	GO:0009610	2.56938	14	0.0309314
Biological process	defense response to virus	GO:0051607	1.59914	48	0.0324792
Biological process	defense response to symbiont	GO:0140546	1.59914	48	0.0324792
Biological process	detection of stimulus	GO:0051606	1.57378	51	0.0325697
Biological process	negative regulation of supramolecular fiber organization	GO:1902904	1.87762	28	0.0330714
Biological process	membrane organization	GO:0061024	1.30403	136	0.0340898
Biological process	endoplasmic reticulum tubular network organization	GO:0071786	4.06818	7	0.0345185
Biological process	negative regulation of cytoskeleton organization	GO:0051494	1.86566	28	0.0357258
Biological process	phospholipid transport	GO:0015914	1.83861	29	0.0369861
Biological process	uropod organization	GO:0032796	2.72897	12	0.0383363
Biological process	uropod retraction	GO:0034461	2.72897	12	0.0383363
Biological process	peptidyl-serine phosphorylation	GO:0018105	1.45526	69	0.0397991
Biological process	peptidyl-serine modification	GO:0018209	1.45004	70	0.0398098
Biological process	inorganic ion homeostasis	GO:0098771	1.29902	132	0.0436654
Biological process	microtubule polymerization or depolymerization	GO:0031109	2.03409	21	0.0460937
Biological process	oxaloacetate metabolic process	GO:0006107	3.85407	7	0.0469387
Biological process	regulation of protein depolymerization	GO:1901879	2.11446	19	0.0471584
Biological process	peptidyl-threonine phosphorylation	GO:0018107	1.95613	23	0.0475613
Biological process	peptidyl-threonine modification	GO:0018210	1.95613	23	0.0475613
Biological process	nucleoside bisphosphate metabolic process	GO:0033865	1.76246	31	0.0478892
Biological process	ribonucleoside bisphosphate metabolic process	GO:0033875	1.76246	31	0.0478892
Biological process	purine nucleoside bisphosphate metabolic process	GO:0034032	1.76246	31	0.0478892
Biological process	sexual sporulation	GO:0034293	1.63454	40	0.0479438
Biological process	de-etiolation	GO:0009704	2.34202	15	0.0486084
