# Supplementary material for: RAD-Seq-Based High-Density Linkage Maps Construction and Quantitative Trait Loci Mapping of Flowering Time Trait in Alfalfa (Medicago sativa L.)
Source: Front Plant Sci. 2022 May 26;13:899681. doi: 10.3389/fpls.2022.899681 (PMC9199863; doi:10.3389/fpls.2022.899681)
Supplement: Supplementary file 4 [file Table_1.xlsx]

## Sheet: Table S1
Table S1. Overview of genetic maps in our F1 population.
Chromosome	P1			P2
	Genetic map length (cM)	Number of markers	Average spacing (cM)	Genetic map length (cM)	Number of markers	Average spacing (cM)
chr1.1	119.054	202	0.589376	101.794	148	0.687797
chr1.2	113.826	183	0.622	138.17	206	0.670728
chr1.3	111.55	185	0.602973	153.047	196	0.780852
chr1.4	120.389	178	0.676343	138.942	182	0.763418
chr2.1	120.87	218	0.55445	116.27	149	0.780336
chr2.2	126.981	150	0.84654	114.166	150	0.761107
chr2.3	115.212	228	0.505316	115.396	129	0.894543
chr2.4	119.102	209	0.569866	113.877	216	0.527208
chr3.1	128.884	223	0.577955	148.148	262	0.56545
chr3.2	111.509	249	0.447827	125.423	238	0.526987
chr3.3	84.303	183	0.460672	130.655	205	0.637341
chr3.4	130.61	272	0.480184	127.885	255	0.50151
chr4.1	96.137	171	0.562205	110.911	191	0.580686
chr4.2	119.258	224	0.532402	136.461	281	0.485626
chr4.3	115.3	206	0.559709	142.625	181	0.787983
chr4.4	113.932	180	0.632956	143.087	205	0.697985
chr5.1	131.471	207	0.635126	100.8	185	0.544865
chr5.2	88.943	116	0.76675	158.717	249	0.637418
chr5.3	127.1	201	0.632338	160.144	191	0.83845
chr5.4	118.606	174	0.681644	156.588	214	0.73172
chr6.1	96.599	216	0.447218	139.481	299	0.466492
chr6.2	117.692	382	0.308094	127.618	359	0.355482
chr6.3	145.224	324	0.448222	147.55	376	0.39242
chr6.4	134.145	224	0.598862	118.76	265	0.448151
chr7.1	130.588	254	0.514126	140.547	242	0.580773
chr7.2	110.948	238	0.466168	88.193	215	0.4102
chr7.3	131.951	254	0.519492	129.381	215	0.601772
chr7.4	129.785	253	0.512984	125.21	207	0.604879
chr8.1	113.054	271	0.417173	112.261	228	0.492373
chr8.2	123.8	157	0.788535	139.08	187	0.743743
chr8.3	117.629	159	0.739805	96.362	165	0.584012
chr8.4	116.036	153	0.758405	115.898	138	0.839841
Totl	3780.49	6844		4113.45	6929
Average			0.576741			0.593657
