# Supplementary material for: RAD-Seq-Based High-Density Linkage Maps Construction and Quantitative Trait Loci Mapping of Flowering Time Trait in Alfalfa (Medicago sativa L.)
Source: Front Plant Sci. 2022 May 26;13:899681. doi: 10.3389/fpls.2022.899681 (PMC9199863; doi:10.3389/fpls.2022.899681)
Supplement: Supplementary file 5 [file Table_2.xlsx]

## Sheet: Table S2
Table S2. Relationship between physical and genetic positions of the mapped markers in P1 parent.
Marker	Chr	XinJiangDaYe reference genome Physical position (bp)	Genetic position (cM)
chr1.1__650743	chr1.1	650743	0
chr1.1__650749	chr1.1	650749	0.623
chr1.1__6512732	chr1.1	6512732	1.182
chr1.1__1154744	chr1.1	1154744	1.586
chr1.1__4278055	chr1.1	4278055	2.083
chr1.1__13336588	chr1.1	13336588	5.753
chr1.1__15700654	chr1.1	15700654	7.201
chr1.1__5202695	chr1.1	5202695	7.277
chr1.1__3135276	chr1.1	3135276	7.558
chr1.1__1188379	chr1.1	1188379	8.95
chr1.1__25288609	chr1.1	25288609	9.238
chr1.1__1313693	chr1.1	1313693	9.428
chr1.1__3117079	chr1.1	3117079	9.7
chr1.1__3117081	chr1.1	3117081	9.787
chr1.1__17933486	chr1.1	17933486	10.103
chr1.1__2148063	chr1.1	2148063	10.277
chr1.1__6512753	chr1.1	6512753	11.299
chr1.1__6512423	chr1.1	6512423	12.471
chr1.1__13371652	chr1.1	13371652	12.489
chr1.1__6338128	chr1.1	6338128	12.877
chr1.1__7746626	chr1.1	7746626	13.514
chr1.1__16657788	chr1.1	16657788	13.743
chr1.1__6512782	chr1.1	6512782	14.994
chr1.1__18895748	chr1.1	18895748	15.557
chr1.1__12035217	chr1.1	12035217	15.639
chr1.1__25288436	chr1.1	25288436	16.304
chr1.1__25288429	chr1.1	25288429	16.305
chr1.1__25288430	chr1.1	25288430	16.305
chr1.1__18727494	chr1.1	18727494	16.427
chr1.1__17933491	chr1.1	17933491	17.045
chr1.1__17933462	chr1.1	17933462	17.464
chr1.1__15773440	chr1.1	15773440	17.937
chr1.1__11759394	chr1.1	11759394	18.065
chr1.1__1321013	chr1.1	1321013	18.547
chr1.1__12035439	chr1.1	12035439	19.163
chr1.1__16681759	chr1.1	16681759	21.362
chr1.1__16681741	chr1.1	16681741	21.362
chr1.1__16681718	chr1.1	16681718	21.362
chr1.1__21884977	chr1.1	21884977	21.793
chr1.1__6512637	chr1.1	6512637	21.853
chr1.1__16681698	chr1.1	16681698	22.041
chr1.1__19171995	chr1.1	19171995	23.464
chr1.1__16164979	chr1.1	16164979	23.84
chr1.1__19171942	chr1.1	19171942	24.859
chr1.1__13336734	chr1.1	13336734	25.833
chr1.1__28446614	chr1.1	28446614	26.917
chr1.1__28446593	chr1.1	28446593	26.917
chr1.1__16657779	chr1.1	16657779	27.133
chr1.1__29302849	chr1.1	29302849	27.995
chr1.1__18146147	chr1.1	18146147	28.368
chr1.1__23152955	chr1.1	23152955	28.971
chr1.1__12947923	chr1.1	12947923	28.992
chr1.1__12947947	chr1.1	12947947	28.992
chr1.1__24112602	chr1.1	24112602	29.361
chr1.1__36210353	chr1.1	36210353	30.712
chr1.1__25552600	chr1.1	25552600	31.006
chr1.1__22521255	chr1.1	22521255	31.33
chr1.1__29260624	chr1.1	29260624	31.788
chr1.1__22521186	chr1.1	22521186	31.958
chr1.1__36103375	chr1.1	36103375	32.353
chr1.1__22521256	chr1.1	22521256	32.557
chr1.1__36593215	chr1.1	36593215	33.448
chr1.1__17984330	chr1.1	17984330	34.516
chr1.1__17984325	chr1.1	17984325	34.516
chr1.1__29468153	chr1.1	29468153	34.861
chr1.1__26638521	chr1.1	26638521	35.99
chr1.1__36210458	chr1.1	36210458	36.838
chr1.1__18544361	chr1.1	18544361	37.161
chr1.1__33235660	chr1.1	33235660	37.377
chr1.1__28448297	chr1.1	28448297	37.42
chr1.1__36103177	chr1.1	36103177	37.762
chr1.1__36381272	chr1.1	36381272	38.841
chr1.1__28448357	chr1.1	28448357	39.05
chr1.1__35498649	chr1.1	35498649	39.738
chr1.1__28448274	chr1.1	28448274	40
chr1.1__34501201	chr1.1	34501201	40.375
chr1.1__29277137	chr1.1	29277137	41.385
chr1.1__36210527	chr1.1	36210527	41.677
chr1.1__36210534	chr1.1	36210534	41.704
chr1.1__36103320	chr1.1	36103320	42.864
chr1.1__28448326	chr1.1	28448326	43.768
chr1.1__30198431	chr1.1	30198431	45.451
chr1.1__33236248	chr1.1	33236248	45.73
chr1.1__36447999	chr1.1	36447999	46.922
chr1.1__36448003	chr1.1	36448003	46.922
chr1.1__32910612	chr1.1	32910612	47.024
chr1.1__32910619	chr1.1	32910619	47.074
chr1.1__36447977	chr1.1	36447977	47.642
chr1.1__36593224	chr1.1	36593224	47.827
chr1.1__30198529	chr1.1	30198529	48.198
chr1.1__34992833	chr1.1	34992833	48.868
chr1.1__36264605	chr1.1	36264605	48.991
chr1.1__33163426	chr1.1	33163426	49.229
chr1.1__34501252	chr1.1	34501252	50.674
chr1.1__36264684	chr1.1	36264684	51.328
chr1.1__36264678	chr1.1	36264678	51.328
chr1.1__40793529	chr1.1	40793529	51.662
chr1.1__40793553	chr1.1	40793553	51.733
chr1.1__40793555	chr1.1	40793555	51.733
chr1.1__42635746	chr1.1	42635746	52.237
chr1.1__42635745	chr1.1	42635745	52.237
chr1.1__38549110	chr1.1	38549110	52.834
chr1.1__38549076	chr1.1	38549076	53.555
chr1.1__30198316	chr1.1	30198316	53.621
chr1.1__40290694	chr1.1	40290694	53.708
chr1.1__50475010	chr1.1	50475010	53.874
chr1.1__44299655	chr1.1	44299655	54.036
chr1.1__36527662	chr1.1	36527662	54.58
chr1.1__36527636	chr1.1	36527636	54.587
chr1.1__36527634	chr1.1	36527634	54.59
chr1.1__42635767	chr1.1	42635767	54.62
chr1.1__45870820	chr1.1	45870820	55.786
chr1.1__37078884	chr1.1	37078884	56.59
chr1.1__45870879	chr1.1	45870879	56.977
chr1.1__43251826	chr1.1	43251826	57.421
chr1.1__42790928	chr1.1	42790928	57.503
chr1.1__42587326	chr1.1	42587326	58.272
chr1.1__44155432	chr1.1	44155432	58.427
chr1.1__38549164	chr1.1	38549164	58.555
chr1.1__38549148	chr1.1	38549148	59.269
chr1.1__44150931	chr1.1	44150931	59.7
chr1.1__43285397	chr1.1	43285397	60.307
chr1.1__47879353	chr1.1	47879353	60.663
chr1.1__45045444	chr1.1	45045444	61.424
chr1.1__49518608	chr1.1	49518608	62.516
chr1.1__46593521	chr1.1	46593521	62.77
chr1.1__59399714	chr1.1	59399714	63.5
chr1.1__41905279	chr1.1	41905279	63.967
chr1.1__41905242	chr1.1	41905242	63.985
chr1.1__41905260	chr1.1	41905260	63.985
chr1.1__53385983	chr1.1	53385983	65.017
chr1.1__49518602	chr1.1	49518602	65.315
chr1.1__49508526	chr1.1	49508526	65.521
chr1.1__42795295	chr1.1	42795295	65.756
chr1.1__43746125	chr1.1	43746125	65.98
chr1.1__43746127	chr1.1	43746127	66.333
chr1.1__73240902	chr1.1	73240902	66.376
chr1.1__73240910	chr1.1	73240910	66.376
chr1.1__51663959	chr1.1	51663959	66.643
chr1.1__39471474	chr1.1	39471474	66.918
chr1.1__46622752	chr1.1	46622752	67.322
chr1.1__34501240	chr1.1	34501240	68.205
chr1.1__70247368	chr1.1	70247368	68.769
chr1.1__41905301	chr1.1	41905301	68.978
chr1.1__50869589	chr1.1	50869589	69.136
chr1.1__41905295	chr1.1	41905295	69.3
chr1.1__66468808	chr1.1	66468808	69.934
chr1.1__49518691	chr1.1	49518691	70.719
chr1.1__63969227	chr1.1	63969227	70.757
chr1.1__55855337	chr1.1	55855337	70.962
chr1.1__41905472	chr1.1	41905472	71.658
chr1.1__49402702	chr1.1	49402702	71.785
chr1.1__57820968	chr1.1	57820968	72.283
chr1.1__57820982	chr1.1	57820982	72.283
chr1.1__56691627	chr1.1	56691627	73.534
chr1.1__39471526	chr1.1	39471526	74.23
chr1.1__48011539	chr1.1	48011539	74.745
chr1.1__69165423	chr1.1	69165423	76.756
chr1.1__68471551	chr1.1	68471551	77.332
chr1.1__58582446	chr1.1	58582446	78.526
chr1.1__64764723	chr1.1	64764723	79.193
chr1.1__69216024	chr1.1	69216024	79.734
chr1.1__49918886	chr1.1	49918886	79.901
chr1.1__67583134	chr1.1	67583134	80.665
chr1.1__49681206	chr1.1	49681206	80.865
chr1.1__70147046	chr1.1	70147046	81.364
chr1.1__70147013	chr1.1	70147013	81.996
chr1.1__49918875	chr1.1	49918875	82.057
chr1.1__68552469	chr1.1	68552469	82.428
chr1.1__50475056	chr1.1	50475056	83.322
chr1.1__73843224	chr1.1	73843224	84.599
chr1.1__73843237	chr1.1	73843237	84.599
chr1.1__71311815	chr1.1	71311815	84.86
chr1.1__59152826	chr1.1	59152826	85.382
chr1.1__68939740	chr1.1	68939740	86.151
chr1.1__59977074	chr1.1	59977074	86.35
chr1.1__53165359	chr1.1	53165359	86.966
chr1.1__53165367	chr1.1	53165367	86.966
chr1.1__53165368	chr1.1	53165368	86.966
chr1.1__74796792	chr1.1	74796792	87.583
chr1.1__71981620	chr1.1	71981620	88.443
chr1.1__69388291	chr1.1	69388291	89.173
chr1.1__68998503	chr1.1	68998503	91.009
chr1.1__77005757	chr1.1	77005757	91.821
chr1.1__75959151	chr1.1	75959151	92.528
chr1.1__70841682	chr1.1	70841682	92.697
chr1.1__80911094	chr1.1	80911094	92.761
chr1.1__77146450	chr1.1	77146450	96.367
chr1.1__77146460	chr1.1	77146460	96.367
chr1.1__71981809	chr1.1	71981809	96.541
chr1.1__71981816	chr1.1	71981816	96.541
chr1.1__74456244	chr1.1	74456244	97.615
chr1.1__67583032	chr1.1	67583032	97.624
chr1.1__70270305	chr1.1	70270305	98.143
chr1.1__77054507	chr1.1	77054507	100.315
chr1.1__80025934	chr1.1	80025934	102.295
chr1.1__80037571	chr1.1	80037571	103.672
chr1.1__82325013	chr1.1	82325013	106.84
chr1.1__73783274	chr1.1	73783274	107.953
chr1.1__77790378	chr1.1	77790378	107.975
chr1.1__82324780	chr1.1	82324780	109.466
chr1.1__82324931	chr1.1	82324931	119.054
chr1.2__599055	chr1.2	599055	0
chr1.2__853093	chr1.2	853093	1.37
chr1.2__30438628	chr1.2	30438628	2.257
chr1.2__203374	chr1.2	203374	7.602
chr1.2__203329	chr1.2	203329	8.107
chr1.2__13300623	chr1.2	13300623	8.439
chr1.2__13300629	chr1.2	13300629	8.472
chr1.2__4643549	chr1.2	4643549	8.975
chr1.2__832297	chr1.2	832297	10.551
chr1.2__633245	chr1.2	633245	12.332
chr1.2__6930565	chr1.2	6930565	13.07
chr1.2__832339	chr1.2	832339	13.242
chr1.2__30471171	chr1.2	30471171	13.914
chr1.2__15040453	chr1.2	15040453	15.495
chr1.2__21432295	chr1.2	21432295	16.004
chr1.2__814934	chr1.2	814934	16.478
chr1.2__23508050	chr1.2	23508050	17.765
chr1.2__5041338	chr1.2	5041338	18.123
chr1.2__1505984	chr1.2	1505984	18.326
chr1.2__20779308	chr1.2	20779308	19.621
chr1.2__20779295	chr1.2	20779295	19.621
chr1.2__636834	chr1.2	636834	20.321
chr1.2__15285697	chr1.2	15285697	21.044
chr1.2__4024958	chr1.2	4024958	21.198
chr1.2__32549679	chr1.2	32549679	22.383
chr1.2__19206205	chr1.2	19206205	23.269
chr1.2__15176129	chr1.2	15176129	24.249
chr1.2__838029	chr1.2	838029	24.286
chr1.2__838042	chr1.2	838042	24.663
chr1.2__17394799	chr1.2	17394799	25.151
chr1.2__15285739	chr1.2	15285739	25.283
chr1.2__15450245	chr1.2	15450245	26.604
chr1.2__4025043	chr1.2	4025043	26.806
chr1.2__12548863	chr1.2	12548863	26.889
chr1.2__14770053	chr1.2	14770053	26.968
chr1.2__15040647	chr1.2	15040647	27.951
chr1.2__23170022	chr1.2	23170022	29.071
chr1.2__23169996	chr1.2	23169996	29.518
chr1.2__18678073	chr1.2	18678073	29.589
chr1.2__23170031	chr1.2	23170031	29.864
chr1.2__12321167	chr1.2	12321167	30.35
chr1.2__32977462	chr1.2	32977462	30.35
chr1.2__32977472	chr1.2	32977472	30.355
chr1.2__32977492	chr1.2	32977492	30.382
chr1.2__32980517	chr1.2	32980517	30.857
chr1.2__18678062	chr1.2	18678062	30.95
chr1.2__30469044	chr1.2	30469044	31.802
chr1.2__809952	chr1.2	809952	32.64
chr1.2__23508024	chr1.2	23508024	32.995
chr1.2__15028116	chr1.2	15028116	33.541
chr1.2__33838860	chr1.2	33838860	33.753
chr1.2__32977422	chr1.2	32977422	34.058
chr1.2__33838908	chr1.2	33838908	34.427
chr1.2__30494507	chr1.2	30494507	34.632
chr1.2__21998248	chr1.2	21998248	35.323
chr1.2__34790228	chr1.2	34790228	35.604
chr1.2__30690590	chr1.2	30690590	35.936
chr1.2__30690577	chr1.2	30690577	35.936
chr1.2__30690542	chr1.2	30690542	36.661
chr1.2__24214771	chr1.2	24214771	36.786
chr1.2__24214770	chr1.2	24214770	36.786
chr1.2__24214752	chr1.2	24214752	36.847
chr1.2__32721037	chr1.2	32721037	37.222
chr1.2__33638781	chr1.2	33638781	37.786
chr1.2__9991008	chr1.2	9991008	37.944
chr1.2__15028029	chr1.2	15028029	37.946
chr1.2__28958211	chr1.2	28958211	38.393
chr1.2__32664551	chr1.2	32664551	39.443
chr1.2__21432204	chr1.2	21432204	39.543
chr1.2__25911566	chr1.2	25911566	40.425
chr1.2__25911565	chr1.2	25911565	40.425
chr1.2__31807108	chr1.2	31807108	40.512
chr1.2__34181271	chr1.2	34181271	40.67
chr1.2__33030403	chr1.2	33030403	40.998
chr1.2__6930664	chr1.2	6930664	41.247
chr1.2__31699704	chr1.2	31699704	41.758
chr1.2__28958241	chr1.2	28958241	41.82
chr1.2__36652334	chr1.2	36652334	42.17
chr1.2__17616382	chr1.2	17616382	42.632
chr1.2__32664506	chr1.2	32664506	43.374
chr1.2__35405464	chr1.2	35405464	43.419
chr1.2__35399600	chr1.2	35399600	45.135
chr1.2__4789857	chr1.2	4789857	46.827
chr1.2__33740380	chr1.2	33740380	47.355
chr1.2__33838933	chr1.2	33838933	47.462
chr1.2__35188388	chr1.2	35188388	48.975
chr1.2__24562889	chr1.2	24562889	50.341
chr1.2__35782704	chr1.2	35782704	50.706
chr1.2__33954894	chr1.2	33954894	50.795
chr1.2__34982934	chr1.2	34982934	50.941
chr1.2__35782694	chr1.2	35782694	51.374
chr1.2__34790367	chr1.2	34790367	52.026
chr1.2__42294458	chr1.2	42294458	52.126
chr1.2__34982948	chr1.2	34982948	53.08
chr1.2__35399359	chr1.2	35399359	53.431
chr1.2__35262840	chr1.2	35262840	55.138
chr1.2__33030620	chr1.2	33030620	55.42
chr1.2__35430598	chr1.2	35430598	57.104
chr1.2__41511800	chr1.2	41511800	57.472
chr1.2__35430777	chr1.2	35430777	58.407
chr1.2__54921722	chr1.2	54921722	59.363
chr1.2__35442347	chr1.2	35442347	59.787
chr1.2__39790692	chr1.2	39790692	59.818
chr1.2__34882351	chr1.2	34882351	61.518
chr1.2__34882381	chr1.2	34882381	61.543
chr1.2__43088980	chr1.2	43088980	61.799
chr1.2__35443360	chr1.2	35443360	62.249
chr1.2__39185982	chr1.2	39185982	62.855
chr1.2__39185979	chr1.2	39185979	62.855
chr1.2__40650649	chr1.2	40650649	63.955
chr1.2__36453627	chr1.2	36453627	63.981
chr1.2__59409519	chr1.2	59409519	64.253
chr1.2__34882309	chr1.2	34882309	64.275
chr1.2__34882317	chr1.2	34882317	64.318
chr1.2__43298360	chr1.2	43298360	65.041
chr1.2__39186019	chr1.2	39186019	65.808
chr1.2__40861716	chr1.2	40861716	66.953
chr1.2__39640378	chr1.2	39640378	67.355
chr1.2__53300728	chr1.2	53300728	67.639
chr1.2__45605960	chr1.2	45605960	68.763
chr1.2__45606002	chr1.2	45606002	68.763
chr1.2__41527340	chr1.2	41527340	70.116
chr1.2__53300920	chr1.2	53300920	70.266
chr1.2__41527336	chr1.2	41527336	70.701
chr1.2__42125311	chr1.2	42125311	70.789
chr1.2__59539234	chr1.2	59539234	71.157
chr1.2__45606050	chr1.2	45606050	71.775
chr1.2__59529785	chr1.2	59529785	73.221
chr1.2__56766915	chr1.2	56766915	73.654
chr1.2__41637121	chr1.2	41637121	74.017
chr1.2__36844258	chr1.2	36844258	74.397
chr1.2__59203567	chr1.2	59203567	74.789
chr1.2__45728638	chr1.2	45728638	75.371
chr1.2__59905692	chr1.2	59905692	76.695
chr1.2__48514238	chr1.2	48514238	77.7
chr1.2__62339146	chr1.2	62339146	78.387
chr1.2__59909445	chr1.2	59909445	79.003
chr1.2__55078907	chr1.2	55078907	79.494
chr1.2__59905835	chr1.2	59905835	79.626
chr1.2__61274497	chr1.2	61274497	79.806
chr1.2__47296147	chr1.2	47296147	79.91
chr1.2__73756704	chr1.2	73756704	81.114
chr1.2__77498697	chr1.2	77498697	81.437
chr1.2__55012028	chr1.2	55012028	82.708
chr1.2__59777826	chr1.2	59777826	82.708
chr1.2__62339182	chr1.2	62339182	84.285
chr1.2__75554970	chr1.2	75554970	84.361
chr1.2__75554958	chr1.2	75554958	84.5
chr1.2__68600484	chr1.2	68600484	86.881
chr1.2__77348916	chr1.2	77348916	87.183
chr1.2__62339163	chr1.2	62339163	87.345
chr1.2__40688467	chr1.2	40688467	87.528
chr1.2__71072101	chr1.2	71072101	87.531
chr1.2__64124258	chr1.2	64124258	87.919
chr1.2__77498801	chr1.2	77498801	88.053
chr1.2__41595531	chr1.2	41595531	88.099
chr1.2__68415933	chr1.2	68415933	88.404
chr1.2__61758246	chr1.2	61758246	88.717
chr1.2__75535082	chr1.2	75535082	89.083
chr1.2__68415991	chr1.2	68415991	91.133
chr1.2__69856184	chr1.2	69856184	91.741
chr1.2__69165295	chr1.2	69165295	91.878
chr1.2__77419079	chr1.2	77419079	92.247
chr1.2__64160707	chr1.2	64160707	92.361
chr1.2__77381371	chr1.2	77381371	92.676
chr1.2__66593871	chr1.2	66593871	93.488
chr1.2__83423826	chr1.2	83423826	94.287
chr1.2__73356847	chr1.2	73356847	94.997
chr1.2__73375845	chr1.2	73375845	96.408
chr1.2__76317400	chr1.2	76317400	96.971
chr1.2__62339231	chr1.2	62339231	98.5
chr1.2__78174871	chr1.2	78174871	98.931
chr1.2__68942529	chr1.2	68942529	101.275
chr1.2__68942519	chr1.2	68942519	101.275
chr1.2__78174886	chr1.2	78174886	101.872
chr1.2__78914134	chr1.2	78914134	102.304
chr1.2__64154018	chr1.2	64154018	102.315
chr1.2__68942550	chr1.2	68942550	102.713
chr1.2__66645285	chr1.2	66645285	106.631
chr1.2__76644359	chr1.2	76644359	107.225
chr1.2__78255071	chr1.2	78255071	112.818
chr1.2__69165386	chr1.2	69165386	113.027
chr1.2__78790055	chr1.2	78790055	113.826
chr1.3__5452718	chr1.3	5452718	0
chr1.3__3952765	chr1.3	3952765	0.085
chr1.3__6121021	chr1.3	6121021	2.499
chr1.3__6121030	chr1.3	6121030	2.499
chr1.3__5678805	chr1.3	5678805	3.989
chr1.3__5678819	chr1.3	5678819	4.017
chr1.3__5678814	chr1.3	5678814	4.017
chr1.3__14956588	chr1.3	14956588	4.156
chr1.3__6164075	chr1.3	6164075	4.524
chr1.3__6121085	chr1.3	6121085	4.537
chr1.3__6164094	chr1.3	6164094	5.178
chr1.3__3952718	chr1.3	3952718	6.766
chr1.3__11550334	chr1.3	11550334	6.933
chr1.3__6633937	chr1.3	6633937	6.989
chr1.3__5484260	chr1.3	5484260	8.25
chr1.3__14956580	chr1.3	14956580	8.61
chr1.3__24007923	chr1.3	24007923	9.011
chr1.3__11399481	chr1.3	11399481	9.15
chr1.3__17395246	chr1.3	17395246	10.439
chr1.3__17395228	chr1.3	17395228	10.882
chr1.3__17395270	chr1.3	17395270	11.44
chr1.3__6946996	chr1.3	6946996	11.87
chr1.3__33505470	chr1.3	33505470	13.616
chr1.3__18580337	chr1.3	18580337	14.496
chr1.3__12598350	chr1.3	12598350	14.516
chr1.3__28431446	chr1.3	28431446	14.522
chr1.3__33531350	chr1.3	33531350	15.328
chr1.3__11550539	chr1.3	11550539	15.476
chr1.3__11550509	chr1.3	11550509	16.297
chr1.3__15496716	chr1.3	15496716	16.612
chr1.3__12244391	chr1.3	12244391	16.801
chr1.3__30938010	chr1.3	30938010	17.679
chr1.3__13624921	chr1.3	13624921	17.809
chr1.3__17395495	chr1.3	17395495	18.013
chr1.3__17395334	chr1.3	17395334	19.027
chr1.3__24892750	chr1.3	24892750	20.256
chr1.3__14589330	chr1.3	14589330	20.444
chr1.3__10543486	chr1.3	10543486	20.487
chr1.3__16573427	chr1.3	16573427	20.583
chr1.3__17414775	chr1.3	17414775	21.275
chr1.3__13635886	chr1.3	13635886	21.532
chr1.3__33609990	chr1.3	33609990	21.57
chr1.3__17418819	chr1.3	17418819	22.705
chr1.3__33531408	chr1.3	33531408	22.81
chr1.3__33451064	chr1.3	33451064	23.023
chr1.3__36599549	chr1.3	36599549	23.229
chr1.3__24892861	chr1.3	24892861	23.377
chr1.3__10543510	chr1.3	10543510	23.902
chr1.3__23354685	chr1.3	23354685	24.09
chr1.3__33505441	chr1.3	33505441	26.176
chr1.3__27156547	chr1.3	27156547	27.067
chr1.3__35148963	chr1.3	35148963	27.904
chr1.3__37038087	chr1.3	37038087	28.093
chr1.3__35140228	chr1.3	35140228	28.356
chr1.3__20307000	chr1.3	20307000	28.557
chr1.3__33531399	chr1.3	33531399	29.01
chr1.3__22322711	chr1.3	22322711	29.212
chr1.3__30944349	chr1.3	30944349	29.481
chr1.3__38802244	chr1.3	38802244	29.99
chr1.3__21886834	chr1.3	21886834	30.162
chr1.3__21886816	chr1.3	21886816	30.162
chr1.3__36378048	chr1.3	36378048	30.222
chr1.3__31886857	chr1.3	31886857	30.306
chr1.3__40219305	chr1.3	40219305	30.536
chr1.3__41422974	chr1.3	41422974	31.66
chr1.3__41548901	chr1.3	41548901	31.732
chr1.3__35148788	chr1.3	35148788	31.857
chr1.3__43759502	chr1.3	43759502	32.026
chr1.3__39142208	chr1.3	39142208	32.622
chr1.3__37203625	chr1.3	37203625	33.361
chr1.3__15854462	chr1.3	15854462	34.537
chr1.3__13635910	chr1.3	13635910	35.072
chr1.3__38802094	chr1.3	38802094	35.312
chr1.3__36599532	chr1.3	36599532	35.717
chr1.3__39912655	chr1.3	39912655	35.805
chr1.3__39912677	chr1.3	39912677	36.854
chr1.3__47274938	chr1.3	47274938	37.672
chr1.3__41123522	chr1.3	41123522	38.744
chr1.3__52805589	chr1.3	52805589	39.408
chr1.3__47101454	chr1.3	47101454	39.615
chr1.3__43395341	chr1.3	43395341	40.795
chr1.3__38838717	chr1.3	38838717	40.99
chr1.3__48558915	chr1.3	48558915	42.103
chr1.3__44598168	chr1.3	44598168	42.423
chr1.3__36263830	chr1.3	36263830	42.927
chr1.3__27156607	chr1.3	27156607	42.956
chr1.3__45705449	chr1.3	45705449	43.325
chr1.3__38802106	chr1.3	38802106	44.032
chr1.3__41123746	chr1.3	41123746	44.786
chr1.3__39142299	chr1.3	39142299	44.801
chr1.3__15854433	chr1.3	15854433	45.358
chr1.3__52189180	chr1.3	52189180	45.584
chr1.3__44235642	chr1.3	44235642	45.788
chr1.3__41422704	chr1.3	41422704	45.79
chr1.3__50720662	chr1.3	50720662	48.076
chr1.3__53150368	chr1.3	53150368	48.508
chr1.3__49648835	chr1.3	49648835	48.767
chr1.3__47275115	chr1.3	47275115	49.021
chr1.3__41548999	chr1.3	41548999	50.055
chr1.3__51968999	chr1.3	51968999	51.142
chr1.3__45091450	chr1.3	45091450	51.4
chr1.3__49417323	chr1.3	49417323	52.592
chr1.3__53655297	chr1.3	53655297	52.641
chr1.3__58137047	chr1.3	58137047	53.124
chr1.3__43514183	chr1.3	43514183	54.013
chr1.3__51314414	chr1.3	51314414	54.402
chr1.3__51314413	chr1.3	51314413	54.402
chr1.3__51969006	chr1.3	51969006	54.434
chr1.3__51969016	chr1.3	51969016	54.524
chr1.3__60695861	chr1.3	60695861	54.664
chr1.3__60678529	chr1.3	60678529	55.297
chr1.3__53655252	chr1.3	53655252	55.304
chr1.3__56652397	chr1.3	56652397	55.382
chr1.3__56652430	chr1.3	56652430	55.382
chr1.3__56652413	chr1.3	56652413	55.395
chr1.3__59694508	chr1.3	59694508	55.602
chr1.3__40940210	chr1.3	40940210	55.654
chr1.3__47409766	chr1.3	47409766	56.395
chr1.3__45688929	chr1.3	45688929	57.5
chr1.3__52794313	chr1.3	52794313	57.91
chr1.3__47409833	chr1.3	47409833	58.92
chr1.3__55920305	chr1.3	55920305	59.833
chr1.3__65508963	chr1.3	65508963	60.551
chr1.3__44598259	chr1.3	44598259	61.154
chr1.3__55116140	chr1.3	55116140	61.684
chr1.3__63203726	chr1.3	63203726	63.209
chr1.3__53150205	chr1.3	53150205	63.462
chr1.3__61312588	chr1.3	61312588	63.62
chr1.3__61312554	chr1.3	61312554	63.62
chr1.3__60678665	chr1.3	60678665	63.681
chr1.3__53655144	chr1.3	53655144	64.155
chr1.3__71319463	chr1.3	71319463	64.69
chr1.3__71319383	chr1.3	71319383	65.318
chr1.3__59203171	chr1.3	59203171	65.904
chr1.3__60397537	chr1.3	60397537	67.519
chr1.3__65316492	chr1.3	65316492	67.777
chr1.3__65316497	chr1.3	65316497	68.076
chr1.3__63207286	chr1.3	63207286	68.743
chr1.3__71319445	chr1.3	71319445	69.457
chr1.3__71319423	chr1.3	71319423	69.789
chr1.3__61009407	chr1.3	61009407	70.173
chr1.3__61469664	chr1.3	61469664	70.39
chr1.3__73381414	chr1.3	73381414	70.603
chr1.3__65474386	chr1.3	65474386	72.137
chr1.3__56652607	chr1.3	56652607	72.395
chr1.3__63369466	chr1.3	63369466	72.842
chr1.3__73390385	chr1.3	73390385	74.576
chr1.3__61469801	chr1.3	61469801	75.197
chr1.3__66919070	chr1.3	66919070	75.531
chr1.3__65509016	chr1.3	65509016	76.136
chr1.3__65509019	chr1.3	65509019	76.437
chr1.3__73390184	chr1.3	73390184	76.929
chr1.3__61185041	chr1.3	61185041	77.197
chr1.3__61469637	chr1.3	61469637	77.538
chr1.3__66896690	chr1.3	66896690	77.641
chr1.3__56652622	chr1.3	56652622	78.046
chr1.3__65509015	chr1.3	65509015	78.225
chr1.3__65732285	chr1.3	65732285	78.776
chr1.3__65509046	chr1.3	65509046	79.038
chr1.3__63356802	chr1.3	63356802	79.871
chr1.3__67275892	chr1.3	67275892	80.536
chr1.3__76250051	chr1.3	76250051	80.622
chr1.3__73390338	chr1.3	73390338	81.145
chr1.3__74143702	chr1.3	74143702	81.992
chr1.3__74143645	chr1.3	74143645	82.923
chr1.3__56652641	chr1.3	56652641	83.42
chr1.3__76260305	chr1.3	76260305	84.433
chr1.3__76316670	chr1.3	76316670	84.945
chr1.3__76312610	chr1.3	76312610	85.844
chr1.3__56652648	chr1.3	56652648	86.661
chr1.3__76311774	chr1.3	76311774	87.727
chr1.3__76556276	chr1.3	76556276	88.578
chr1.3__76301783	chr1.3	76301783	89.107
chr1.3__74939446	chr1.3	74939446	90.892
chr1.3__76312806	chr1.3	76312806	92.684
chr1.3__72222882	chr1.3	72222882	92.82
chr1.3__77763224	chr1.3	77763224	94.693
chr1.3__76966452	chr1.3	76966452	95.587
chr1.3__76393857	chr1.3	76393857	99.688
chr1.3__76393844	chr1.3	76393844	99.688
chr1.3__76692478	chr1.3	76692478	100.366
chr1.3__74946042	chr1.3	74946042	101.785
chr1.3__77772055	chr1.3	77772055	102.913
chr1.3__76357757	chr1.3	76357757	105.435
chr1.3__76473794	chr1.3	76473794	111.55
chr1.4__3753057	chr1.4	3753057	0
chr1.4__18325523	chr1.4	18325523	3.494
chr1.4__4781072	chr1.4	4781072	4.894
chr1.4__18320659	chr1.4	18320659	7.092
chr1.4__7278873	chr1.4	7278873	9.254
chr1.4__3430355	chr1.4	3430355	9.796
chr1.4__9568514	chr1.4	9568514	10.807
chr1.4__9568528	chr1.4	9568528	10.808
chr1.4__1014194	chr1.4	1014194	13.868
chr1.4__9568530	chr1.4	9568530	13.872
chr1.4__9568573	chr1.4	9568573	13.874
chr1.4__9568541	chr1.4	9568541	14.461
chr1.4__18320546	chr1.4	18320546	14.907
chr1.4__9568561	chr1.4	9568561	15.163
chr1.4__18320739	chr1.4	18320739	15.84
chr1.4__22510820	chr1.4	22510820	15.878
chr1.4__28259049	chr1.4	28259049	16.848
chr1.4__28258948	chr1.4	28258948	18.383
chr1.4__28258987	chr1.4	28258987	18.644
chr1.4__28259058	chr1.4	28259058	19.097
chr1.4__9568789	chr1.4	9568789	20.344
chr1.4__28259013	chr1.4	28259013	20.498
chr1.4__5229113	chr1.4	5229113	20.989
chr1.4__33172005	chr1.4	33172005	21.218
chr1.4__28258991	chr1.4	28258991	21.368
chr1.4__28258989	chr1.4	28258989	21.368
chr1.4__23462378	chr1.4	23462378	22.622
chr1.4__25193626	chr1.4	25193626	26.481
chr1.4__15582629	chr1.4	15582629	26.682
chr1.4__25193629	chr1.4	25193629	26.869
chr1.4__9568692	chr1.4	9568692	26.873
chr1.4__19166512	chr1.4	19166512	27.223
chr1.4__38010960	chr1.4	38010960	28.454
chr1.4__26675638	chr1.4	26675638	29.702
chr1.4__19928797	chr1.4	19928797	29.841
chr1.4__23739148	chr1.4	23739148	30.083
chr1.4__9568835	chr1.4	9568835	30.919
chr1.4__29386785	chr1.4	29386785	32.356
chr1.4__9568849	chr1.4	9568849	33.185
chr1.4__8751633	chr1.4	8751633	34.385
chr1.4__31220421	chr1.4	31220421	34.657
chr1.4__31220419	chr1.4	31220419	34.677
chr1.4__31220420	chr1.4	31220420	34.934
chr1.4__24578804	chr1.4	24578804	36.154
chr1.4__34303069	chr1.4	34303069	36.374
chr1.4__30731473	chr1.4	30731473	36.387
chr1.4__14567660	chr1.4	14567660	37.617
chr1.4__14567664	chr1.4	14567664	37.617
chr1.4__14567674	chr1.4	14567674	38.485
chr1.4__37943127	chr1.4	37943127	40.222
chr1.4__59610325	chr1.4	59610325	41.35
chr1.4__38010976	chr1.4	38010976	41.633
chr1.4__44263253	chr1.4	44263253	41.795
chr1.4__44263294	chr1.4	44263294	42.349
chr1.4__44263282	chr1.4	44263282	42.784
chr1.4__9568929	chr1.4	9568929	43.591
chr1.4__9568714	chr1.4	9568714	43.637
chr1.4__36674529	chr1.4	36674529	43.842
chr1.4__40783204	chr1.4	40783204	44.14
chr1.4__40783271	chr1.4	40783271	44.179
chr1.4__40767194	chr1.4	40767194	44.519
chr1.4__38017726	chr1.4	38017726	44.846
chr1.4__40967413	chr1.4	40967413	45.658
chr1.4__32618614	chr1.4	32618614	45.66
chr1.4__38011048	chr1.4	38011048	46.205
chr1.4__38015682	chr1.4	38015682	46.819
chr1.4__45231606	chr1.4	45231606	47.805
chr1.4__24696302	chr1.4	24696302	48.727
chr1.4__45246055	chr1.4	45246055	49.091
chr1.4__45108048	chr1.4	45108048	49.845
chr1.4__38015490	chr1.4	38015490	51.053
chr1.4__44927044	chr1.4	44927044	51.54
chr1.4__38017966	chr1.4	38017966	52.195
chr1.4__43186454	chr1.4	43186454	52.47
chr1.4__32969878	chr1.4	32969878	52.528
chr1.4__48783764	chr1.4	48783764	53.279
chr1.4__48001668	chr1.4	48001668	53.745
chr1.4__43483553	chr1.4	43483553	54.616
chr1.4__57791720	chr1.4	57791720	54.787
chr1.4__46793820	chr1.4	46793820	55.562
chr1.4__52748721	chr1.4	52748721	55.705
chr1.4__43483542	chr1.4	43483542	56.073
chr1.4__40757995	chr1.4	40757995	56.386
chr1.4__68168405	chr1.4	68168405	57.537
chr1.4__49591789	chr1.4	49591789	57.866
chr1.4__48186889	chr1.4	48186889	58.812
chr1.4__49865062	chr1.4	49865062	59.858
chr1.4__49513599	chr1.4	49513599	62.074
chr1.4__43595587	chr1.4	43595587	62.707
chr1.4__49865042	chr1.4	49865042	63.17
chr1.4__59878772	chr1.4	59878772	63.905
chr1.4__54091118	chr1.4	54091118	64.382
chr1.4__48740067	chr1.4	48740067	64.39
chr1.4__54091071	chr1.4	54091071	64.781
chr1.4__49176584	chr1.4	49176584	65.798
chr1.4__51056712	chr1.4	51056712	66.695
chr1.4__61189449	chr1.4	61189449	68.636
chr1.4__58396677	chr1.4	58396677	69.133
chr1.4__45675012	chr1.4	45675012	69.633
chr1.4__58396685	chr1.4	58396685	69.867
chr1.4__58396674	chr1.4	58396674	69.867
chr1.4__50834199	chr1.4	50834199	70.089
chr1.4__75833662	chr1.4	75833662	70.261
chr1.4__65427199	chr1.4	65427199	70.73
chr1.4__61639458	chr1.4	61639458	71.478
chr1.4__69024300	chr1.4	69024300	72.262
chr1.4__60140129	chr1.4	60140129	72.69
chr1.4__63076286	chr1.4	63076286	73.281
chr1.4__69024284	chr1.4	69024284	74.271
chr1.4__53328160	chr1.4	53328160	74.438
chr1.4__46483559	chr1.4	46483559	75.273
chr1.4__70108861	chr1.4	70108861	75.562
chr1.4__69024209	chr1.4	69024209	76.601
chr1.4__61216986	chr1.4	61216986	77.272
chr1.4__85746391	chr1.4	85746391	77.719
chr1.4__75003823	chr1.4	75003823	78.715
chr1.4__70153755	chr1.4	70153755	79.307
chr1.4__77449825	chr1.4	77449825	79.671
chr1.4__77449852	chr1.4	77449852	80.232
chr1.4__77449821	chr1.4	77449821	80.32
chr1.4__69117474	chr1.4	69117474	80.788
chr1.4__69654622	chr1.4	69654622	80.833
chr1.4__67315993	chr1.4	67315993	81.431
chr1.4__67315994	chr1.4	67315994	81.528
chr1.4__51056711	chr1.4	51056711	81.817
chr1.4__49856777	chr1.4	49856777	83.109
chr1.4__70368485	chr1.4	70368485	83.366
chr1.4__70153846	chr1.4	70153846	83.832
chr1.4__72059171	chr1.4	72059171	85.019
chr1.4__79174456	chr1.4	79174456	86.175
chr1.4__79174433	chr1.4	79174433	86.197
chr1.4__73535640	chr1.4	73535640	86.95
chr1.4__49864826	chr1.4	49864826	87.254
chr1.4__75214055	chr1.4	75214055	87.883
chr1.4__79674557	chr1.4	79674557	89.374
chr1.4__73535677	chr1.4	73535677	89.551
chr1.4__79145828	chr1.4	79145828	89.803
chr1.4__59538825	chr1.4	59538825	90.394
chr1.4__68307175	chr1.4	68307175	90.829
chr1.4__79674521	chr1.4	79674521	91.394
chr1.4__59538823	chr1.4	59538823	91.801
chr1.4__79145791	chr1.4	79145791	91.859
chr1.4__79674494	chr1.4	79674494	92.133
chr1.4__73535818	chr1.4	73535818	92.177
chr1.4__83822498	chr1.4	83822498	92.737
chr1.4__73535660	chr1.4	73535660	92.908
chr1.4__79674500	chr1.4	79674500	94.03
chr1.4__80169892	chr1.4	80169892	94.917
chr1.4__77391031	chr1.4	77391031	94.958
chr1.4__83333682	chr1.4	83333682	95.117
chr1.4__82024495	chr1.4	82024495	96.087
chr1.4__80755958	chr1.4	80755958	98.856
chr1.4__77790798	chr1.4	77790798	99.023
chr1.4__75842127	chr1.4	75842127	99.451
chr1.4__77790792	chr1.4	77790792	99.542
chr1.4__80169691	chr1.4	80169691	100.013
chr1.4__79145992	chr1.4	79145992	100.302
chr1.4__83920664	chr1.4	83920664	100.947
chr1.4__83389317	chr1.4	83389317	101.486
chr1.4__83822733	chr1.4	83822733	101.627
chr1.4__84187626	chr1.4	84187626	101.629
chr1.4__81789973	chr1.4	81789973	101.845
chr1.4__79926774	chr1.4	79926774	102.379
chr1.4__83408017	chr1.4	83408017	102.646
chr1.4__77449810	chr1.4	77449810	103.199
chr1.4__86617255	chr1.4	86617255	105.121
chr1.4__84097527	chr1.4	84097527	106.564
chr1.4__84187653	chr1.4	84187653	107.395
chr1.4__83528406	chr1.4	83528406	107.517
chr1.4__83471894	chr1.4	83471894	107.748
chr1.4__83624477	chr1.4	83624477	109.922
chr1.4__87882519	chr1.4	87882519	110.443
chr1.4__82450972	chr1.4	82450972	110.498
chr1.4__82451031	chr1.4	82451031	111.658
chr1.4__87951857	chr1.4	87951857	111.741
chr1.4__83537324	chr1.4	83537324	113.776
chr1.4__84703906	chr1.4	84703906	119.007
chr1.4__87952053	chr1.4	87952053	120.389
chr2.1__2983944	chr2.1	2983944	0
chr2.1__4334812	chr2.1	4334812	6.175
chr2.1__8562823	chr2.1	8562823	8.295
chr2.1__6544589	chr2.1	6544589	12.593
chr2.1__10494973	chr2.1	10494973	14.197
chr2.1__8325782	chr2.1	8325782	16.988
chr2.1__11007508	chr2.1	11007508	17.148
chr2.1__7803833	chr2.1	7803833	19.207
chr2.1__5227131	chr2.1	5227131	20.796
chr2.1__2917766	chr2.1	2917766	20.949
chr2.1__10447837	chr2.1	10447837	21.607
chr2.1__10291786	chr2.1	10291786	21.684
chr2.1__10447618	chr2.1	10447618	21.833
chr2.1__10447599	chr2.1	10447599	21.833
chr2.1__921672	chr2.1	921672	23.38
chr2.1__5227144	chr2.1	5227144	23.766
chr2.1__10447615	chr2.1	10447615	23.885
chr2.1__10447477	chr2.1	10447477	25.09
chr2.1__5227200	chr2.1	5227200	25.246
chr2.1__5227145	chr2.1	5227145	25.31
chr2.1__6635881	chr2.1	6635881	25.399
chr2.1__5227170	chr2.1	5227170	25.493
chr2.1__5227138	chr2.1	5227138	25.573
chr2.1__921626	chr2.1	921626	26.059
chr2.1__10447534	chr2.1	10447534	26.64
chr2.1__10447684	chr2.1	10447684	26.873
chr2.1__9906262	chr2.1	9906262	27.485
chr2.1__25910330	chr2.1	25910330	28.363
chr2.1__13304428	chr2.1	13304428	29.705
chr2.1__13304438	chr2.1	13304438	31.32
chr2.1__19715267	chr2.1	19715267	32.455
chr2.1__25910417	chr2.1	25910417	32.927
chr2.1__11161984	chr2.1	11161984	32.964
chr2.1__11059191	chr2.1	11059191	33.59
chr2.1__11059172	chr2.1	11059172	33.772
chr2.1__25910553	chr2.1	25910553	33.926
chr2.1__14316200	chr2.1	14316200	34.85
chr2.1__9915670	chr2.1	9915670	35.601
chr2.1__24205106	chr2.1	24205106	36.397
chr2.1__10614747	chr2.1	10614747	36.829
chr2.1__19173534	chr2.1	19173534	36.84
chr2.1__25910563	chr2.1	25910563	36.872
chr2.1__13816322	chr2.1	13816322	36.966
chr2.1__14076624	chr2.1	14076624	37.088
chr2.1__19715255	chr2.1	19715255	37.592
chr2.1__25910572	chr2.1	25910572	38.158
chr2.1__9615007	chr2.1	9615007	38.821
chr2.1__9615010	chr2.1	9615010	39.428
chr2.1__18858200	chr2.1	18858200	39.69
chr2.1__19173865	chr2.1	19173865	40.648
chr2.1__15597508	chr2.1	15597508	40.686
chr2.1__20493119	chr2.1	20493119	41.018
chr2.1__22401721	chr2.1	22401721	41.395
chr2.1__18858147	chr2.1	18858147	41.462
chr2.1__30338118	chr2.1	30338118	41.607
chr2.1__24120079	chr2.1	24120079	41.813
chr2.1__23599830	chr2.1	23599830	42.502
chr2.1__18886309	chr2.1	18886309	42.765
chr2.1__8364186	chr2.1	8364186	43.333
chr2.1__23599885	chr2.1	23599885	43.363
chr2.1__19173843	chr2.1	19173843	45.273
chr2.1__35914727	chr2.1	35914727	45.675
chr2.1__23005107	chr2.1	23005107	46.139
chr2.1__22874801	chr2.1	22874801	46.267
chr2.1__19344960	chr2.1	19344960	47.088
chr2.1__18886313	chr2.1	18886313	47.164
chr2.1__22874815	chr2.1	22874815	48.258
chr2.1__37323691	chr2.1	37323691	49.034
chr2.1__20035095	chr2.1	20035095	49.246
chr2.1__20035087	chr2.1	20035087	49.46
chr2.1__20035097	chr2.1	20035097	49.708
chr2.1__8364388	chr2.1	8364388	50.224
chr2.1__29637583	chr2.1	29637583	50.655
chr2.1__8364354	chr2.1	8364354	50.717
chr2.1__8364344	chr2.1	8364344	50.717
chr2.1__18858085	chr2.1	18858085	51.24
chr2.1__34965387	chr2.1	34965387	51.438
chr2.1__22401652	chr2.1	22401652	51.685
chr2.1__26142093	chr2.1	26142093	52.052
chr2.1__20291882	chr2.1	20291882	52.502
chr2.1__39866095	chr2.1	39866095	53.992
chr2.1__37160468	chr2.1	37160468	54.152
chr2.1__31514968	chr2.1	31514968	54.823
chr2.1__37142225	chr2.1	37142225	54.898
chr2.1__21387272	chr2.1	21387272	55.45
chr2.1__34018763	chr2.1	34018763	55.754
chr2.1__37173905	chr2.1	37173905	55.858
chr2.1__25691582	chr2.1	25691582	56.597
chr2.1__35914703	chr2.1	35914703	57.052
chr2.1__25691586	chr2.1	25691586	57.1
chr2.1__33080356	chr2.1	33080356	57.25
chr2.1__29304337	chr2.1	29304337	58.572
chr2.1__34018881	chr2.1	34018881	58.955
chr2.1__19995620	chr2.1	19995620	58.98
chr2.1__37061066	chr2.1	37061066	60.305
chr2.1__25412577	chr2.1	25412577	61.141
chr2.1__26294192	chr2.1	26294192	61.616
chr2.1__39871568	chr2.1	39871568	62.182
chr2.1__19995585	chr2.1	19995585	62.948
chr2.1__29079476	chr2.1	29079476	63.185
chr2.1__37074145	chr2.1	37074145	63.662
chr2.1__41383898	chr2.1	41383898	64.028
chr2.1__37164059	chr2.1	37164059	64.471
chr2.1__37074054	chr2.1	37074054	65.746
chr2.1__37155407	chr2.1	37155407	66.17
chr2.1__37292283	chr2.1	37292283	67.49
chr2.1__39843987	chr2.1	39843987	67.996
chr2.1__37292311	chr2.1	37292311	68.249
chr2.1__28363283	chr2.1	28363283	68.481
chr2.1__39871648	chr2.1	39871648	68.573
chr2.1__37171559	chr2.1	37171559	69.401
chr2.1__39871647	chr2.1	39871647	69.738
chr2.1__52073976	chr2.1	52073976	70.291
chr2.1__26294431	chr2.1	26294431	70.487
chr2.1__22928210	chr2.1	22928210	71.052
chr2.1__39892394	chr2.1	39892394	72.042
chr2.1__40628388	chr2.1	40628388	72.13
chr2.1__39892411	chr2.1	39892411	73.147
chr2.1__41435491	chr2.1	41435491	73.516
chr2.1__39892376	chr2.1	39892376	73.96
chr2.1__41383720	chr2.1	41383720	73.978
chr2.1__41435659	chr2.1	41435659	74.373
chr2.1__34741364	chr2.1	34741364	75.744
chr2.1__34741363	chr2.1	34741363	75.832
chr2.1__43278889	chr2.1	43278889	76.611
chr2.1__39903119	chr2.1	39903119	77.401
chr2.1__50000136	chr2.1	50000136	77.571
chr2.1__52074062	chr2.1	52074062	78.42
chr2.1__41383881	chr2.1	41383881	78.909
chr2.1__43834391	chr2.1	43834391	78.929
chr2.1__42756090	chr2.1	42756090	79.119
chr2.1__42041530	chr2.1	42041530	79.144
chr2.1__39903089	chr2.1	39903089	80.072
chr2.1__45615710	chr2.1	45615710	80.774
chr2.1__45615733	chr2.1	45615733	80.792
chr2.1__39903095	chr2.1	39903095	80.824
chr2.1__67668339	chr2.1	67668339	81.322
chr2.1__52798403	chr2.1	52798403	81.523
chr2.1__40140830	chr2.1	40140830	82.41
chr2.1__19108088	chr2.1	19108088	82.483
chr2.1__19108100	chr2.1	19108100	82.489
chr2.1__19108101	chr2.1	19108101	82.489
chr2.1__19108099	chr2.1	19108099	82.489
chr2.1__40634676	chr2.1	40634676	82.642
chr2.1__57593939	chr2.1	57593939	82.743
chr2.1__41593874	chr2.1	41593874	83.066
chr2.1__49954413	chr2.1	49954413	83.487
chr2.1__49917250	chr2.1	49917250	83.586
chr2.1__64710273	chr2.1	64710273	84.254
chr2.1__47616708	chr2.1	47616708	84.348
chr2.1__49103810	chr2.1	49103810	85.073
chr2.1__45931864	chr2.1	45931864	85.284
chr2.1__61948262	chr2.1	61948262	86.123
chr2.1__57921685	chr2.1	57921685	86.138
chr2.1__41456319	chr2.1	41456319	86.183
chr2.1__52074018	chr2.1	52074018	86.373
chr2.1__26019311	chr2.1	26019311	86.449
chr2.1__26019312	chr2.1	26019312	86.449
chr2.1__52798449	chr2.1	52798449	87.425
chr2.1__42041536	chr2.1	42041536	87.572
chr2.1__57906853	chr2.1	57906853	87.994
chr2.1__51912311	chr2.1	51912311	88.168
chr2.1__57906813	chr2.1	57906813	88.867
chr2.1__56236819	chr2.1	56236819	88.995
chr2.1__26019330	chr2.1	26019330	89.375
chr2.1__57906863	chr2.1	57906863	89.599
chr2.1__57884065	chr2.1	57884065	89.858
chr2.1__50967814	chr2.1	50967814	89.954
chr2.1__43833956	chr2.1	43833956	89.991
chr2.1__50681535	chr2.1	50681535	90.944
chr2.1__40634643	chr2.1	40634643	91.068
chr2.1__51966907	chr2.1	51966907	92.016
chr2.1__60753097	chr2.1	60753097	92.126
chr2.1__60754559	chr2.1	60754559	92.452
chr2.1__68680418	chr2.1	68680418	93.189
chr2.1__47080761	chr2.1	47080761	93.317
chr2.1__41456434	chr2.1	41456434	94.285
chr2.1__46558447	chr2.1	46558447	95.01
chr2.1__64432101	chr2.1	64432101	95.659
chr2.1__50991524	chr2.1	50991524	96.794
chr2.1__58634868	chr2.1	58634868	97.093
chr2.1__68518502	chr2.1	68518502	97.358
chr2.1__70715299	chr2.1	70715299	98.03
chr2.1__60753235	chr2.1	60753235	98.582
chr2.1__68518464	chr2.1	68518464	98.708
chr2.1__61979506	chr2.1	61979506	98.964
chr2.1__43996220	chr2.1	43996220	99.498
chr2.1__48167125	chr2.1	48167125	99.623
chr2.1__49957162	chr2.1	49957162	100.099
chr2.1__61979760	chr2.1	61979760	100.561
chr2.1__64693248	chr2.1	64693248	100.801
chr2.1__52800162	chr2.1	52800162	100.84
chr2.1__68107573	chr2.1	68107573	100.951
chr2.1__68107570	chr2.1	68107570	100.951
chr2.1__67754072	chr2.1	67754072	101.283
chr2.1__60777775	chr2.1	60777775	102.12
chr2.1__71034399	chr2.1	71034399	102.168
chr2.1__58092388	chr2.1	58092388	103.714
chr2.1__72782007	chr2.1	72782007	104.005
chr2.1__76109377	chr2.1	76109377	104.709
chr2.1__71034335	chr2.1	71034335	106.228
chr2.1__50968038	chr2.1	50968038	106.272
chr2.1__57153402	chr2.1	57153402	107.549
chr2.1__58905522	chr2.1	58905522	108.524
chr2.1__52799931	chr2.1	52799931	109.111
chr2.1__68680780	chr2.1	68680780	109.177
chr2.1__75099632	chr2.1	75099632	109.906
chr2.1__64622301	chr2.1	64622301	110.795
chr2.1__61979258	chr2.1	61979258	110.845
chr2.1__68680468	chr2.1	68680468	111.112
chr2.1__68680474	chr2.1	68680474	111.112
chr2.1__68530633	chr2.1	68530633	111.933
chr2.1__74091506	chr2.1	74091506	113.695
chr2.1__68935222	chr2.1	68935222	116.215
chr2.1__74091411	chr2.1	74091411	116.979
chr2.1__73616414	chr2.1	73616414	118.078
chr2.1__68734670	chr2.1	68734670	120.566
chr2.1__68544027	chr2.1	68544027	120.87
chr2.2__1834268	chr2.2	1834268	0
chr2.2__3224518	chr2.2	3224518	1.585
chr2.2__6075609	chr2.2	6075609	7.156
chr2.2__9986820	chr2.2	9986820	13.238
chr2.2__7659576	chr2.2	7659576	13.474
chr2.2__9986672	chr2.2	9986672	15.194
chr2.2__6033914	chr2.2	6033914	15.949
chr2.2__6069664	chr2.2	6069664	17.048
chr2.2__16773066	chr2.2	16773066	19.734
chr2.2__6042305	chr2.2	6042305	20.71
chr2.2__9986705	chr2.2	9986705	22.491
chr2.2__13076701	chr2.2	13076701	23.464
chr2.2__9986732	chr2.2	9986732	23.771
chr2.2__9986833	chr2.2	9986833	24.657
chr2.2__9986685	chr2.2	9986685	24.68
chr2.2__16869208	chr2.2	16869208	25.064
chr2.2__6269739	chr2.2	6269739	26.165
chr2.2__1834024	chr2.2	1834024	26.795
chr2.2__1834035	chr2.2	1834035	27.667
chr2.2__5990272	chr2.2	5990272	28.018
chr2.2__9091947	chr2.2	9091947	29.364
chr2.2__22768501	chr2.2	22768501	29.449
chr2.2__22768288	chr2.2	22768288	31.617
chr2.2__15691225	chr2.2	15691225	31.733
chr2.2__27852524	chr2.2	27852524	31.927
chr2.2__22761560	chr2.2	22761560	32.309
chr2.2__8715556	chr2.2	8715556	32.876
chr2.2__17532370	chr2.2	17532370	34.36
chr2.2__20438416	chr2.2	20438416	34.942
chr2.2__16767397	chr2.2	16767397	34.962
chr2.2__28739993	chr2.2	28739993	35.14
chr2.2__28739998	chr2.2	28739998	35.14
chr2.2__27445236	chr2.2	27445236	38.244
chr2.2__16843693	chr2.2	16843693	38.395
chr2.2__16843724	chr2.2	16843724	38.429
chr2.2__14421314	chr2.2	14421314	39.161
chr2.2__16843753	chr2.2	16843753	39.378
chr2.2__29554451	chr2.2	29554451	40.367
chr2.2__21090186	chr2.2	21090186	41.039
chr2.2__26291162	chr2.2	26291162	42.585
chr2.2__18449463	chr2.2	18449463	43.149
chr2.2__27184765	chr2.2	27184765	43.879
chr2.2__16869240	chr2.2	16869240	44.067
chr2.2__29535646	chr2.2	29535646	44.937
chr2.2__16777729	chr2.2	16777729	45.372
chr2.2__25673821	chr2.2	25673821	46.387
chr2.2__23854167	chr2.2	23854167	47.449
chr2.2__29545157	chr2.2	29545157	47.952
chr2.2__30282163	chr2.2	30282163	48.377
chr2.2__21004868	chr2.2	21004868	48.399
chr2.2__29571007	chr2.2	29571007	49.277
chr2.2__29571017	chr2.2	29571017	49.458
chr2.2__29621323	chr2.2	29621323	49.896
chr2.2__25767382	chr2.2	25767382	50.73
chr2.2__29535678	chr2.2	29535678	51.232
chr2.2__29570901	chr2.2	29570901	51.561
chr2.2__17536369	chr2.2	17536369	51.752
chr2.2__29904986	chr2.2	29904986	53.661
chr2.2__29571243	chr2.2	29571243	54.088
chr2.2__17642134	chr2.2	17642134	54.108
chr2.2__25768831	chr2.2	25768831	54.43
chr2.2__25768867	chr2.2	25768867	54.601
chr2.2__30605954	chr2.2	30605954	55.455
chr2.2__28968644	chr2.2	28968644	56.134
chr2.2__30207479	chr2.2	30207479	56.438
chr2.2__29810424	chr2.2	29810424	56.854
chr2.2__32415325	chr2.2	32415325	57.524
chr2.2__27852741	chr2.2	27852741	59.069
chr2.2__33330286	chr2.2	33330286	60.261
chr2.2__25697076	chr2.2	25697076	60.383
chr2.2__38429796	chr2.2	38429796	60.441
chr2.2__29571103	chr2.2	29571103	60.58
chr2.2__29571077	chr2.2	29571077	61.902
chr2.2__29571078	chr2.2	29571078	61.902
chr2.2__37984270	chr2.2	37984270	62.422
chr2.2__38879235	chr2.2	38879235	63.219
chr2.2__68021113	chr2.2	68021113	63.913
chr2.2__31945429	chr2.2	31945429	64.719
chr2.2__31945428	chr2.2	31945428	64.719
chr2.2__31945449	chr2.2	31945449	64.733
chr2.2__30625708	chr2.2	30625708	65.886
chr2.2__29571229	chr2.2	29571229	66.002
chr2.2__30625671	chr2.2	30625671	66.629
chr2.2__34467509	chr2.2	34467509	66.708
chr2.2__29571241	chr2.2	29571241	67.1
chr2.2__37769802	chr2.2	37769802	68.748
chr2.2__30625627	chr2.2	30625627	70.011
chr2.2__38430005	chr2.2	38430005	70.586
chr2.2__28488238	chr2.2	28488238	71.376
chr2.2__26291130	chr2.2	26291130	71.664
chr2.2__39196049	chr2.2	39196049	71.776
chr2.2__31945631	chr2.2	31945631	72.814
chr2.2__35156924	chr2.2	35156924	73.532
chr2.2__34467530	chr2.2	34467530	75.314
chr2.2__38879318	chr2.2	38879318	75.574
chr2.2__38852224	chr2.2	38852224	76.919
chr2.2__39259463	chr2.2	39259463	77.045
chr2.2__33533800	chr2.2	33533800	77.49
chr2.2__39998326	chr2.2	39998326	77.684
chr2.2__35448760	chr2.2	35448760	78.477
chr2.2__69515458	chr2.2	69515458	79.297
chr2.2__31945613	chr2.2	31945613	79.646
chr2.2__39966807	chr2.2	39966807	81.682
chr2.2__52890283	chr2.2	52890283	81.909
chr2.2__39998345	chr2.2	39998345	82.156
chr2.2__38879333	chr2.2	38879333	82.706
chr2.2__39196139	chr2.2	39196139	83.067
chr2.2__39196148	chr2.2	39196148	83.608
chr2.2__46791080	chr2.2	46791080	85.402
chr2.2__39854289	chr2.2	39854289	87.297
chr2.2__57887044	chr2.2	57887044	87.305
chr2.2__38431407	chr2.2	38431407	88.314
chr2.2__37769941	chr2.2	37769941	90.155
chr2.2__53540488	chr2.2	53540488	90.157
chr2.2__37769942	chr2.2	37769942	90.413
chr2.2__46791334	chr2.2	46791334	90.455
chr2.2__62695107	chr2.2	62695107	91.252
chr2.2__45416408	chr2.2	45416408	91.446
chr2.2__68021288	chr2.2	68021288	91.471
chr2.2__63511406	chr2.2	63511406	92.013
chr2.2__44693962	chr2.2	44693962	92.905
chr2.2__62695202	chr2.2	62695202	93.031
chr2.2__45422496	chr2.2	45422496	93.183
chr2.2__62290219	chr2.2	62290219	93.322
chr2.2__46276686	chr2.2	46276686	93.506
chr2.2__62182006	chr2.2	62182006	93.839
chr2.2__43968207	chr2.2	43968207	94.006
chr2.2__38879373	chr2.2	38879373	94.645
chr2.2__41720658	chr2.2	41720658	95.38
chr2.2__58870225	chr2.2	58870225	96.35
chr2.2__60352394	chr2.2	60352394	98.399
chr2.2__65361249	chr2.2	65361249	98.624
chr2.2__39998152	chr2.2	39998152	98.906
chr2.2__48705635	chr2.2	48705635	100.674
chr2.2__68694817	chr2.2	68694817	101.038
chr2.2__55584720	chr2.2	55584720	101.106
chr2.2__42447132	chr2.2	42447132	102.218
chr2.2__62695092	chr2.2	62695092	103.607
chr2.2__43045024	chr2.2	43045024	105.018
chr2.2__43045019	chr2.2	43045019	105.018
chr2.2__43045025	chr2.2	43045025	105.018
chr2.2__57516910	chr2.2	57516910	105.159
chr2.2__68021240	chr2.2	68021240	106.658
chr2.2__58731116	chr2.2	58731116	106.742
chr2.2__43878836	chr2.2	43878836	107.423
chr2.2__57516660	chr2.2	57516660	112.514
chr2.2__64785846	chr2.2	64785846	113.596
chr2.2__66363701	chr2.2	66363701	121.311
chr2.2__73478703	chr2.2	73478703	122.043
chr2.2__69952484	chr2.2	69952484	126.981
chr2.3__15974	chr2.3	15974	0
chr2.3__3079776	chr2.3	3079776	0.03
chr2.3__20511945	chr2.3	20511945	1.878
chr2.3__12592532	chr2.3	12592532	2.565
chr2.3__22267	chr2.3	22267	2.718
chr2.3__1254178	chr2.3	1254178	4.139
chr2.3__1555887	chr2.3	1555887	5.047
chr2.3__3152667	chr2.3	3152667	6.29
chr2.3__6158021	chr2.3	6158021	7.147
chr2.3__2143997	chr2.3	2143997	7.831
chr2.3__2088401	chr2.3	2088401	8.27
chr2.3__2143999	chr2.3	2143999	9.728
chr2.3__17062842	chr2.3	17062842	10.102
chr2.3__6158128	chr2.3	6158128	11.145
chr2.3__6941978	chr2.3	6941978	11.329
chr2.3__1254184	chr2.3	1254184	11.363
chr2.3__2143993	chr2.3	2143993	11.407
chr2.3__2144010	chr2.3	2144010	11.407
chr2.3__21150819	chr2.3	21150819	11.844
chr2.3__1481692	chr2.3	1481692	12.66
chr2.3__17062865	chr2.3	17062865	12.676
chr2.3__8281147	chr2.3	8281147	14.493
chr2.3__9653717	chr2.3	9653717	15.455
chr2.3__17062922	chr2.3	17062922	16.555
chr2.3__17300046	chr2.3	17300046	17.226
chr2.3__11959136	chr2.3	11959136	17.427
chr2.3__1481679	chr2.3	1481679	18.444
chr2.3__3166840	chr2.3	3166840	18.66
chr2.3__3166823	chr2.3	3166823	18.66
chr2.3__18865796	chr2.3	18865796	19.072
chr2.3__16176	chr2.3	16176	19.098
chr2.3__6890045	chr2.3	6890045	21.492
chr2.3__13942125	chr2.3	13942125	22.9
chr2.3__20670876	chr2.3	20670876	22.922
chr2.3__24333412	chr2.3	24333412	23.297
chr2.3__9920751	chr2.3	9920751	24.693
chr2.3__21227502	chr2.3	21227502	24.861
chr2.3__20959909	chr2.3	20959909	25.301
chr2.3__18682456	chr2.3	18682456	25.691
chr2.3__18866066	chr2.3	18866066	26.397
chr2.3__45277269	chr2.3	45277269	27.875
chr2.3__39310910	chr2.3	39310910	27.938
chr2.3__22463847	chr2.3	22463847	28.037
chr2.3__22463858	chr2.3	22463858	28.369
chr2.3__18865645	chr2.3	18865645	28.412
chr2.3__21030089	chr2.3	21030089	28.572
chr2.3__25484901	chr2.3	25484901	28.667
chr2.3__25484816	chr2.3	25484816	29.268
chr2.3__12592839	chr2.3	12592839	29.523
chr2.3__18865623	chr2.3	18865623	29.876
chr2.3__25484807	chr2.3	25484807	29.988
chr2.3__25484826	chr2.3	25484826	29.988
chr2.3__17373172	chr2.3	17373172	29.997
chr2.3__27758355	chr2.3	27758355	30.244
chr2.3__27758365	chr2.3	27758365	30.256
chr2.3__25484868	chr2.3	25484868	30.869
chr2.3__25484877	chr2.3	25484877	30.881
chr2.3__6961673	chr2.3	6961673	31.019
chr2.3__27758392	chr2.3	27758392	31.084
chr2.3__19320952	chr2.3	19320952	31.349
chr2.3__26475292	chr2.3	26475292	31.658
chr2.3__40188632	chr2.3	40188632	32.561
chr2.3__25484840	chr2.3	25484840	32.877
chr2.3__30086664	chr2.3	30086664	33.24
chr2.3__30086676	chr2.3	30086676	33.241
chr2.3__22830110	chr2.3	22830110	34.074
chr2.3__25344724	chr2.3	25344724	34.197
chr2.3__17169387	chr2.3	17169387	34.515
chr2.3__22830085	chr2.3	22830085	34.803
chr2.3__27385777	chr2.3	27385777	35.325
chr2.3__21227551	chr2.3	21227551	35.539
chr2.3__21227564	chr2.3	21227564	35.539
chr2.3__21227555	chr2.3	21227555	35.539
chr2.3__22830152	chr2.3	22830152	35.562
chr2.3__25484917	chr2.3	25484917	35.766
chr2.3__22830083	chr2.3	22830083	36.703
chr2.3__49084870	chr2.3	49084870	37.306
chr2.3__27447096	chr2.3	27447096	37.331
chr2.3__49084889	chr2.3	49084889	38.015
chr2.3__22830137	chr2.3	22830137	38.26
chr2.3__31024383	chr2.3	31024383	38.441
chr2.3__41728420	chr2.3	41728420	38.447
chr2.3__41728474	chr2.3	41728474	39.209
chr2.3__41728483	chr2.3	41728483	39.209
chr2.3__41728492	chr2.3	41728492	39.242
chr2.3__23865889	chr2.3	23865889	39.833
chr2.3__19412776	chr2.3	19412776	40.684
chr2.3__19412771	chr2.3	19412771	40.711
chr2.3__35569608	chr2.3	35569608	40.751
chr2.3__52433563	chr2.3	52433563	40.772
chr2.3__34241371	chr2.3	34241371	40.818
chr2.3__45500006	chr2.3	45500006	41.334
chr2.3__45500036	chr2.3	45500036	41.35
chr2.3__38638181	chr2.3	38638181	41.894
chr2.3__26475400	chr2.3	26475400	42.376
chr2.3__45500048	chr2.3	45500048	42.654
chr2.3__32635949	chr2.3	32635949	42.864
chr2.3__35377300	chr2.3	35377300	42.871
chr2.3__49084929	chr2.3	49084929	43.318
chr2.3__42172274	chr2.3	42172274	43.668
chr2.3__35569660	chr2.3	35569660	43.694
chr2.3__31026317	chr2.3	31026317	43.758
chr2.3__43846179	chr2.3	43846179	44.363
chr2.3__39437003	chr2.3	39437003	44.938
chr2.3__52433596	chr2.3	52433596	44.963
chr2.3__41884036	chr2.3	41884036	45.919
chr2.3__26948756	chr2.3	26948756	45.927
chr2.3__27758572	chr2.3	27758572	46.334
chr2.3__17375171	chr2.3	17375171	46.343
chr2.3__35357320	chr2.3	35357320	46.415
chr2.3__31925033	chr2.3	31925033	47.512
chr2.3__50070950	chr2.3	50070950	48.556
chr2.3__38620097	chr2.3	38620097	48.861
chr2.3__37591807	chr2.3	37591807	49.548
chr2.3__37591827	chr2.3	37591827	49.548
chr2.3__45500087	chr2.3	45500087	49.898
chr2.3__40188578	chr2.3	40188578	50.042
chr2.3__44168844	chr2.3	44168844	50.99
chr2.3__40119658	chr2.3	40119658	51.612
chr2.3__47043446	chr2.3	47043446	52.604
chr2.3__47043484	chr2.3	47043484	53.27
chr2.3__47043485	chr2.3	47043485	53.299
chr2.3__52519371	chr2.3	52519371	53.444
chr2.3__44168875	chr2.3	44168875	53.469
chr2.3__23744777	chr2.3	23744777	53.639
chr2.3__40882738	chr2.3	40882738	55.002
chr2.3__45860778	chr2.3	45860778	56.292
chr2.3__46141181	chr2.3	46141181	56.409
chr2.3__52142382	chr2.3	52142382	57.066
chr2.3__46141152	chr2.3	46141152	57.171
chr2.3__49133433	chr2.3	49133433	57.177
chr2.3__49133457	chr2.3	49133457	57.177
chr2.3__49133446	chr2.3	49133446	57.199
chr2.3__52536733	chr2.3	52536733	57.584
chr2.3__49597158	chr2.3	49597158	58.356
chr2.3__45499860	chr2.3	45499860	58.589
chr2.3__49132347	chr2.3	49132347	60.63
chr2.3__52547485	chr2.3	52547485	60.648
chr2.3__43846346	chr2.3	43846346	60.95
chr2.3__40188606	chr2.3	40188606	61.211
chr2.3__52574294	chr2.3	52574294	61.723
chr2.3__52461304	chr2.3	52461304	61.981
chr2.3__50085054	chr2.3	50085054	64.09
chr2.3__51410331	chr2.3	51410331	64.195
chr2.3__51410328	chr2.3	51410328	64.195
chr2.3__45719559	chr2.3	45719559	64.442
chr2.3__52680941	chr2.3	52680941	64.799
chr2.3__47018136	chr2.3	47018136	65.493
chr2.3__52574042	chr2.3	52574042	66.012
chr2.3__47018072	chr2.3	47018072	66.3
chr2.3__51410335	chr2.3	51410335	66.344
chr2.3__51410513	chr2.3	51410513	66.359
chr2.3__52543115	chr2.3	52543115	66.514
chr2.3__47018099	chr2.3	47018099	67.918
chr2.3__47018100	chr2.3	47018100	67.941
chr2.3__52482932	chr2.3	52482932	68.013
chr2.3__52482935	chr2.3	52482935	68.013
chr2.3__42897242	chr2.3	42897242	68.395
chr2.3__50085079	chr2.3	50085079	69.37
chr2.3__52519463	chr2.3	52519463	69.851
chr2.3__52654893	chr2.3	52654893	70.045
chr2.3__52689141	chr2.3	52689141	70.278
chr2.3__49718702	chr2.3	49718702	71.879
chr2.3__51410318	chr2.3	51410318	72.268
chr2.3__52689169	chr2.3	52689169	72.457
chr2.3__49718729	chr2.3	49718729	72.506
chr2.3__49718762	chr2.3	49718762	73.607
chr2.3__52675801	chr2.3	52675801	73.877
chr2.3__47018622	chr2.3	47018622	74.567
chr2.3__52689194	chr2.3	52689194	75.43
chr2.3__47018506	chr2.3	47018506	75.612
chr2.3__52672067	chr2.3	52672067	75.618
chr2.3__52491133	chr2.3	52491133	76.877
chr2.3__52491148	chr2.3	52491148	76.877
chr2.3__68439843	chr2.3	68439843	77.448
chr2.3__58327605	chr2.3	58327605	78.011
chr2.3__51410345	chr2.3	51410345	79.213
chr2.3__52714848	chr2.3	52714848	80.085
chr2.3__52714875	chr2.3	52714875	80.143
chr2.3__52689124	chr2.3	52689124	80.413
chr2.3__52690135	chr2.3	52690135	82.786
chr2.3__57855329	chr2.3	57855329	83.066
chr2.3__58266309	chr2.3	58266309	84.621
chr2.3__56553710	chr2.3	56553710	84.772
chr2.3__64843466	chr2.3	64843466	85.086
chr2.3__68629869	chr2.3	68629869	85.503
chr2.3__52692137	chr2.3	52692137	85.611
chr2.3__52692129	chr2.3	52692129	85.694
chr2.3__52692108	chr2.3	52692108	86.308
chr2.3__58232785	chr2.3	58232785	86.338
chr2.3__62641069	chr2.3	62641069	86.775
chr2.3__58353196	chr2.3	58353196	86.871
chr2.3__52692135	chr2.3	52692135	87.324
chr2.3__67650975	chr2.3	67650975	87.483
chr2.3__52593285	chr2.3	52593285	88.652
chr2.3__68286035	chr2.3	68286035	88.803
chr2.3__57953936	chr2.3	57953936	89.022
chr2.3__58312947	chr2.3	58312947	89.351
chr2.3__71934560	chr2.3	71934560	90.034
chr2.3__58734289	chr2.3	58734289	90.22
chr2.3__58734292	chr2.3	58734292	90.313
chr2.3__52692581	chr2.3	52692581	90.912
chr2.3__58734476	chr2.3	58734476	91.609
chr2.3__52689171	chr2.3	52689171	91.794
chr2.3__58390652	chr2.3	58390652	92.013
chr2.3__57950036	chr2.3	57950036	92.169
chr2.3__59855319	chr2.3	59855319	92.689
chr2.3__52692154	chr2.3	52692154	92.724
chr2.3__65985454	chr2.3	65985454	92.873
chr2.3__52692162	chr2.3	52692162	92.881
chr2.3__52886310	chr2.3	52886310	95.039
chr2.3__52714809	chr2.3	52714809	95.271
chr2.3__73268141	chr2.3	73268141	95.859
chr2.3__62641204	chr2.3	62641204	96.724
chr2.3__53732869	chr2.3	53732869	98.56
chr2.3__68339859	chr2.3	68339859	98.648
chr2.3__57889836	chr2.3	57889836	99.192
chr2.3__53732860	chr2.3	53732860	99.264
chr2.3__53732876	chr2.3	53732876	99.264
chr2.3__53732898	chr2.3	53732898	99.296
chr2.3__65985626	chr2.3	65985626	100.028
chr2.3__67170535	chr2.3	67170535	100.463
chr2.3__62641109	chr2.3	62641109	105.11
chr2.3__71934307	chr2.3	71934307	105.7
chr2.3__67884478	chr2.3	67884478	105.979
chr2.3__69475522	chr2.3	69475522	112.827
chr2.3__73795972	chr2.3	73795972	113.584
chr2.3__52723005	chr2.3	52723005	115.212
chr2.4__2344221	chr2.4	2344221	0
chr2.4__2557300	chr2.4	2557300	0.97
chr2.4__2614345	chr2.4	2614345	1.767
chr2.4__2487598	chr2.4	2487598	2.827
chr2.4__2487558	chr2.4	2487558	6.19
chr2.4__2595326	chr2.4	2595326	6.6
chr2.4__2107588	chr2.4	2107588	6.845
chr2.4__2692919	chr2.4	2692919	10.099
chr2.4__2692987	chr2.4	2692987	10.397
chr2.4__88490	chr2.4	88490	11.415
chr2.4__2692988	chr2.4	2692988	11.46
chr2.4__2692954	chr2.4	2692954	11.963
chr2.4__88461	chr2.4	88461	12.854
chr2.4__23229288	chr2.4	23229288	15.764
chr2.4__2614221	chr2.4	2614221	15.787
chr2.4__11116456	chr2.4	11116456	16.468
chr2.4__2616146	chr2.4	2616146	16.904
chr2.4__11116499	chr2.4	11116499	17.041
chr2.4__11921309	chr2.4	11921309	18.066
chr2.4__20058492	chr2.4	20058492	18.346
chr2.4__3245010	chr2.4	3245010	18.395
chr2.4__11116510	chr2.4	11116510	18.533
chr2.4__3244949	chr2.4	3244949	18.791
chr2.4__11116407	chr2.4	11116407	18.817
chr2.4__10302015	chr2.4	10302015	18.983
chr2.4__4894862	chr2.4	4894862	19.958
chr2.4__15414926	chr2.4	15414926	20.607
chr2.4__5860843	chr2.4	5860843	21.101
chr2.4__2622213	chr2.4	2622213	21.36
chr2.4__2693034	chr2.4	2693034	21.96
chr2.4__2693017	chr2.4	2693017	22.378
chr2.4__24474224	chr2.4	24474224	22.38
chr2.4__2693027	chr2.4	2693027	22.399
chr2.4__6049754	chr2.4	6049754	22.485
chr2.4__15511412	chr2.4	15511412	22.809
chr2.4__9171244	chr2.4	9171244	23.735
chr2.4__7276766	chr2.4	7276766	24.911
chr2.4__3267018	chr2.4	3267018	25.579
chr2.4__11070777	chr2.4	11070777	25.955
chr2.4__7276872	chr2.4	7276872	25.998
chr2.4__12895956	chr2.4	12895956	26.14
chr2.4__11070718	chr2.4	11070718	27.005
chr2.4__19042814	chr2.4	19042814	27.039
chr2.4__22966806	chr2.4	22966806	27.607
chr2.4__2693165	chr2.4	2693165	28.124
chr2.4__2693163	chr2.4	2693163	28.608
chr2.4__19042869	chr2.4	19042869	29.533
chr2.4__11070692	chr2.4	11070692	30.018
chr2.4__11070545	chr2.4	11070545	30.353
chr2.4__4902657	chr2.4	4902657	30.399
chr2.4__7276787	chr2.4	7276787	30.498
chr2.4__26313043	chr2.4	26313043	30.541
chr2.4__15414884	chr2.4	15414884	31.905
chr2.4__15557296	chr2.4	15557296	31.959
chr2.4__4553121	chr2.4	4553121	31.973
chr2.4__9569624	chr2.4	9569624	32.574
chr2.4__21752948	chr2.4	21752948	33.201
chr2.4__10885201	chr2.4	10885201	33.591
chr2.4__33564371	chr2.4	33564371	33.964
chr2.4__12928968	chr2.4	12928968	34.189
chr2.4__24615545	chr2.4	24615545	35.338
chr2.4__22966748	chr2.4	22966748	35.76
chr2.4__14383894	chr2.4	14383894	36.12
chr2.4__24474230	chr2.4	24474230	36.221
chr2.4__30841214	chr2.4	30841214	36.333
chr2.4__30841208	chr2.4	30841208	36.333
chr2.4__4902654	chr2.4	4902654	36.882
chr2.4__4902675	chr2.4	4902675	36.882
chr2.4__26889105	chr2.4	26889105	37.141
chr2.4__22119761	chr2.4	22119761	37.234
chr2.4__33659531	chr2.4	33659531	38.16
chr2.4__22345399	chr2.4	22345399	38.53
chr2.4__30841141	chr2.4	30841141	38.769
chr2.4__30493591	chr2.4	30493591	38.967
chr2.4__27332718	chr2.4	27332718	38.98
chr2.4__33659541	chr2.4	33659541	39.395
chr2.4__26821892	chr2.4	26821892	40.508
chr2.4__32013170	chr2.4	32013170	41.155
chr2.4__33574057	chr2.4	33574057	41.304
chr2.4__15578122	chr2.4	15578122	41.501
chr2.4__30987757	chr2.4	30987757	41.631
chr2.4__23538110	chr2.4	23538110	42.417
chr2.4__23369897	chr2.4	23369897	43.599
chr2.4__32186677	chr2.4	32186677	43.715
chr2.4__33378644	chr2.4	33378644	44.448
chr2.4__26313040	chr2.4	26313040	44.887
chr2.4__27134603	chr2.4	27134603	45.004
chr2.4__23770773	chr2.4	23770773	45.27
chr2.4__33136530	chr2.4	33136530	45.827
chr2.4__32257699	chr2.4	32257699	45.9
chr2.4__33378700	chr2.4	33378700	47.081
chr2.4__34076811	chr2.4	34076811	47.686
chr2.4__33574089	chr2.4	33574089	48.673
chr2.4__33882693	chr2.4	33882693	48.864
chr2.4__33378655	chr2.4	33378655	48.913
chr2.4__38970807	chr2.4	38970807	49.917
chr2.4__26889073	chr2.4	26889073	50.025
chr2.4__33881620	chr2.4	33881620	50.09
chr2.4__34507632	chr2.4	34507632	52.632
chr2.4__44220578	chr2.4	44220578	52.717
chr2.4__34138719	chr2.4	34138719	53.249
chr2.4__35238355	chr2.4	35238355	54.701
chr2.4__38970989	chr2.4	38970989	55.048
chr2.4__38970966	chr2.4	38970966	55.048
chr2.4__48244662	chr2.4	48244662	55.369
chr2.4__33315719	chr2.4	33315719	55.387
chr2.4__32927450	chr2.4	32927450	55.668
chr2.4__33942071	chr2.4	33942071	55.725
chr2.4__34456788	chr2.4	34456788	56.217
chr2.4__38970857	chr2.4	38970857	56.226
chr2.4__36162990	chr2.4	36162990	56.346
chr2.4__33881635	chr2.4	33881635	57.316
chr2.4__33881637	chr2.4	33881637	57.316
chr2.4__44391985	chr2.4	44391985	58.347
chr2.4__33378744	chr2.4	33378744	58.959
chr2.4__34701659	chr2.4	34701659	59.087
chr2.4__33976967	chr2.4	33976967	59.105
chr2.4__35238369	chr2.4	35238369	59.882
chr2.4__33943447	chr2.4	33943447	60.128
chr2.4__38211949	chr2.4	38211949	60.92
chr2.4__36412114	chr2.4	36412114	61.371
chr2.4__49496545	chr2.4	49496545	61.522
chr2.4__35238394	chr2.4	35238394	61.926
chr2.4__42627508	chr2.4	42627508	63.58
chr2.4__45252216	chr2.4	45252216	63.749
chr2.4__38212001	chr2.4	38212001	63.761
chr2.4__26312981	chr2.4	26312981	64.343
chr2.4__38970964	chr2.4	38970964	64.576
chr2.4__39909974	chr2.4	39909974	65.191
chr2.4__39836823	chr2.4	39836823	65.444
chr2.4__39909990	chr2.4	39909990	65.809
chr2.4__47945614	chr2.4	47945614	66.677
chr2.4__44674836	chr2.4	44674836	67.473
chr2.4__47945605	chr2.4	47945605	67.614
chr2.4__39370700	chr2.4	39370700	68.481
chr2.4__37049099	chr2.4	37049099	68.823
chr2.4__49155523	chr2.4	49155523	69.247
chr2.4__58585970	chr2.4	58585970	69.914
chr2.4__48025704	chr2.4	48025704	70.179
chr2.4__58643788	chr2.4	58643788	70.386
chr2.4__49493310	chr2.4	49493310	70.522
chr2.4__51619471	chr2.4	51619471	71.287
chr2.4__58643767	chr2.4	58643767	71.886
chr2.4__49109892	chr2.4	49109892	72.297
chr2.4__52816398	chr2.4	52816398	72.622
chr2.4__52816372	chr2.4	52816372	72.74
chr2.4__47025677	chr2.4	47025677	73.616
chr2.4__66105012	chr2.4	66105012	73.644
chr2.4__47025671	chr2.4	47025671	73.757
chr2.4__58643874	chr2.4	58643874	74.569
chr2.4__50799622	chr2.4	50799622	74.601
chr2.4__38338352	chr2.4	38338352	74.862
chr2.4__41707863	chr2.4	41707863	75.297
chr2.4__35238628	chr2.4	35238628	76.004
chr2.4__67847177	chr2.4	67847177	76.63
chr2.4__58747371	chr2.4	58747371	77.127
chr2.4__58580831	chr2.4	58580831	77.182
chr2.4__50751779	chr2.4	50751779	77.567
chr2.4__58229577	chr2.4	58229577	77.86
chr2.4__50799582	chr2.4	50799582	78.08
chr2.4__39910032	chr2.4	39910032	78.496
chr2.4__63183459	chr2.4	63183459	78.613
chr2.4__51619686	chr2.4	51619686	79.9
chr2.4__51619632	chr2.4	51619632	80.45
chr2.4__54351486	chr2.4	54351486	80.65
chr2.4__66104797	chr2.4	66104797	80.767
chr2.4__58229547	chr2.4	58229547	80.885
chr2.4__56166784	chr2.4	56166784	82.408
chr2.4__58229623	chr2.4	58229623	82.413
chr2.4__44768089	chr2.4	44768089	83.046
chr2.4__56153842	chr2.4	56153842	83.861
chr2.4__71716680	chr2.4	71716680	84.108
chr2.4__55122065	chr2.4	55122065	84.944
chr2.4__56153914	chr2.4	56153914	85.303
chr2.4__68340760	chr2.4	68340760	86.107
chr2.4__74910651	chr2.4	74910651	88.448
chr2.4__58917093	chr2.4	58917093	89.029
chr2.4__58747588	chr2.4	58747588	89.217
chr2.4__75042476	chr2.4	75042476	90.157
chr2.4__65306033	chr2.4	65306033	90.257
chr2.4__70734418	chr2.4	70734418	91.032
chr2.4__71716460	chr2.4	71716460	91.395
chr2.4__54351468	chr2.4	54351468	91.837
chr2.4__67412965	chr2.4	67412965	91.891
chr2.4__63356925	chr2.4	63356925	92.447
chr2.4__47025684	chr2.4	47025684	92.982
chr2.4__58684157	chr2.4	58684157	93.636
chr2.4__58684249	chr2.4	58684249	95.22
chr2.4__64618333	chr2.4	64618333	95.714
chr2.4__58923285	chr2.4	58923285	95.761
chr2.4__62535587	chr2.4	62535587	97.952
chr2.4__60617558	chr2.4	60617558	98.601
chr2.4__73905211	chr2.4	73905211	99.143
chr2.4__74929533	chr2.4	74929533	99.74
chr2.4__70532658	chr2.4	70532658	100.319
chr2.4__63482062	chr2.4	63482062	101.384
chr2.4__58923571	chr2.4	58923571	101.489
chr2.4__58923569	chr2.4	58923569	101.489
chr2.4__64618405	chr2.4	64618405	102.062
chr2.4__58229638	chr2.4	58229638	102.237
chr2.4__73185325	chr2.4	73185325	104.183
chr2.4__69663348	chr2.4	69663348	104.56
chr2.4__69663386	chr2.4	69663386	104.63
chr2.4__69663397	chr2.4	69663397	105.336
chr2.4__69663413	chr2.4	69663413	105.336
chr2.4__69663411	chr2.4	69663411	105.336
chr2.4__69663405	chr2.4	69663405	105.349
chr2.4__72226077	chr2.4	72226077	116.351
chr2.4__75053924	chr2.4	75053924	119.102
chr3.1__1491742	chr3.1	1491742	0
chr3.1__1491736	chr3.1	1491736	3.73
chr3.1__1491761	chr3.1	1491761	10.184
chr3.1__1491754	chr3.1	1491754	12.154
chr3.1__1593255	chr3.1	1593255	12.292
chr3.1__3301266	chr3.1	3301266	13.987
chr3.1__1491755	chr3.1	1491755	14.29
chr3.1__1491767	chr3.1	1491767	15.114
chr3.1__2141456	chr3.1	2141456	17.389
chr3.1__3301309	chr3.1	3301309	17.493
chr3.1__8904936	chr3.1	8904936	18.845
chr3.1__1491842	chr3.1	1491842	19.118
chr3.1__11763135	chr3.1	11763135	19.121
chr3.1__1491846	chr3.1	1491846	20.327
chr3.1__2194680	chr3.1	2194680	20.896
chr3.1__10437023	chr3.1	10437023	21.689
chr3.1__9342848	chr3.1	9342848	22.365
chr3.1__1491784	chr3.1	1491784	24.372
chr3.1__1491786	chr3.1	1491786	24.605
chr3.1__2017207	chr3.1	2017207	24.669
chr3.1__11003410	chr3.1	11003410	26.911
chr3.1__10557373	chr3.1	10557373	27.304
chr3.1__2017229	chr3.1	2017229	28.179
chr3.1__9883979	chr3.1	9883979	28.787
chr3.1__10994660	chr3.1	10994660	29.135
chr3.1__10837695	chr3.1	10837695	30.329
chr3.1__6381625	chr3.1	6381625	30.422
chr3.1__10837796	chr3.1	10837796	30.558
chr3.1__11505202	chr3.1	11505202	30.56
chr3.1__3955461	chr3.1	3955461	30.951
chr3.1__11763169	chr3.1	11763169	31.967
chr3.1__10837726	chr3.1	10837726	32.315
chr3.1__7828200	chr3.1	7828200	32.638
chr3.1__10837704	chr3.1	10837704	32.888
chr3.1__15956019	chr3.1	15956019	33.125
chr3.1__7828191	chr3.1	7828191	33.236
chr3.1__14236469	chr3.1	14236469	33.618
chr3.1__13517865	chr3.1	13517865	33.725
chr3.1__2141471	chr3.1	2141471	34.397
chr3.1__11759132	chr3.1	11759132	34.995
chr3.1__21322047	chr3.1	21322047	35.372
chr3.1__11872079	chr3.1	11872079	35.921
chr3.1__21322039	chr3.1	21322039	36.024
chr3.1__11278774	chr3.1	11278774	36.424
chr3.1__16807646	chr3.1	16807646	38.694
chr3.1__14799351	chr3.1	14799351	39.219
chr3.1__2065633	chr3.1	2065633	39.438
chr3.1__10994669	chr3.1	10994669	39.937
chr3.1__26786313	chr3.1	26786313	40.056
chr3.1__12008612	chr3.1	12008612	40.271
chr3.1__11997739	chr3.1	11997739	40.308
chr3.1__14799313	chr3.1	14799313	41.914
chr3.1__16855786	chr3.1	16855786	42.193
chr3.1__15955888	chr3.1	15955888	42.665
chr3.1__26786281	chr3.1	26786281	43.392
chr3.1__11997776	chr3.1	11997776	43.504
chr3.1__11003420	chr3.1	11003420	44.08
chr3.1__22783339	chr3.1	22783339	44.67
chr3.1__20366019	chr3.1	20366019	45.077
chr3.1__20366025	chr3.1	20366025	46.368
chr3.1__24989068	chr3.1	24989068	46.393
chr3.1__25268538	chr3.1	25268538	46.655
chr3.1__1592898	chr3.1	1592898	46.76
chr3.1__25358547	chr3.1	25358547	47.779
chr3.1__21990889	chr3.1	21990889	48.15
chr3.1__22691540	chr3.1	22691540	48.516
chr3.1__25358364	chr3.1	25358364	48.533
chr3.1__21990862	chr3.1	21990862	48.872
chr3.1__21990868	chr3.1	21990868	48.872
chr3.1__7803191	chr3.1	7803191	49.158
chr3.1__17681182	chr3.1	17681182	50.327
chr3.1__24556256	chr3.1	24556256	50.507
chr3.1__3210495	chr3.1	3210495	51.267
chr3.1__26910352	chr3.1	26910352	52.502
chr3.1__16213925	chr3.1	16213925	52.999
chr3.1__25370264	chr3.1	25370264	53.649
chr3.1__16750145	chr3.1	16750145	53.728
chr3.1__33000230	chr3.1	33000230	54.131
chr3.1__25370223	chr3.1	25370223	54.276
chr3.1__21322035	chr3.1	21322035	54.628
chr3.1__17775544	chr3.1	17775544	54.968
chr3.1__30373237	chr3.1	30373237	55.05
chr3.1__29867322	chr3.1	29867322	55.524
chr3.1__23583025	chr3.1	23583025	55.561
chr3.1__25383537	chr3.1	25383537	55.813
chr3.1__32145191	chr3.1	32145191	55.89
chr3.1__22761843	chr3.1	22761843	55.894
chr3.1__23217181	chr3.1	23217181	57.809
chr3.1__26012652	chr3.1	26012652	58.316
chr3.1__32474921	chr3.1	32474921	58.99
chr3.1__25383610	chr3.1	25383610	59.308
chr3.1__35036603	chr3.1	35036603	59.743
chr3.1__29965167	chr3.1	29965167	59.985
chr3.1__25383992	chr3.1	25383992	60.013
chr3.1__25372903	chr3.1	25372903	60.475
chr3.1__35036742	chr3.1	35036742	60.868
chr3.1__30276102	chr3.1	30276102	62.476
chr3.1__27328690	chr3.1	27328690	62.589
chr3.1__33125344	chr3.1	33125344	63.265
chr3.1__34898031	chr3.1	34898031	63.998
chr3.1__26910385	chr3.1	26910385	64.551
chr3.1__34898034	chr3.1	34898034	64.721
chr3.1__37708675	chr3.1	37708675	65.006
chr3.1__29907873	chr3.1	29907873	65.564
chr3.1__29930090	chr3.1	29930090	66.455
chr3.1__30289818	chr3.1	30289818	67.242
chr3.1__51299585	chr3.1	51299585	67.34
chr3.1__36065640	chr3.1	36065640	67.45
chr3.1__36244259	chr3.1	36244259	68.129
chr3.1__32145331	chr3.1	32145331	68.199
chr3.1__30373303	chr3.1	30373303	68.549
chr3.1__25415293	chr3.1	25415293	69.002
chr3.1__35036352	chr3.1	35036352	69.314
chr3.1__32209736	chr3.1	32209736	69.793
chr3.1__46873126	chr3.1	46873126	70.279
chr3.1__36065517	chr3.1	36065517	71.222
chr3.1__30373507	chr3.1	30373507	71.712
chr3.1__32737431	chr3.1	32737431	71.834
chr3.1__30373509	chr3.1	30373509	72.22
chr3.1__35034324	chr3.1	35034324	72.964
chr3.1__36065884	chr3.1	36065884	73.152
chr3.1__38624256	chr3.1	38624256	73.595
chr3.1__39917160	chr3.1	39917160	74.393
chr3.1__34989774	chr3.1	34989774	74.685
chr3.1__40199633	chr3.1	40199633	74.836
chr3.1__53039035	chr3.1	53039035	74.842
chr3.1__53199002	chr3.1	53199002	75.374
chr3.1__47592758	chr3.1	47592758	75.915
chr3.1__35149255	chr3.1	35149255	76.871
chr3.1__34158921	chr3.1	34158921	77.752
chr3.1__35115416	chr3.1	35115416	77.789
chr3.1__46411878	chr3.1	46411878	77.961
chr3.1__48908010	chr3.1	48908010	78.278
chr3.1__40725181	chr3.1	40725181	78.358
chr3.1__30474727	chr3.1	30474727	78.914
chr3.1__46411701	chr3.1	46411701	79.163
chr3.1__38385738	chr3.1	38385738	79.216
chr3.1__39917204	chr3.1	39917204	80.181
chr3.1__38624274	chr3.1	38624274	81.832
chr3.1__51436705	chr3.1	51436705	81.989
chr3.1__42901575	chr3.1	42901575	82.006
chr3.1__46406169	chr3.1	46406169	82.23
chr3.1__37252342	chr3.1	37252342	82.665
chr3.1__53039083	chr3.1	53039083	82.783
chr3.1__38385635	chr3.1	38385635	83.613
chr3.1__51626760	chr3.1	51626760	84.697
chr3.1__38263956	chr3.1	38263956	85.802
chr3.1__57339577	chr3.1	57339577	86.08
chr3.1__51436704	chr3.1	51436704	87.066
chr3.1__40249966	chr3.1	40249966	87.319
chr3.1__64546288	chr3.1	64546288	88.039
chr3.1__51416939	chr3.1	51416939	89.188
chr3.1__53228059	chr3.1	53228059	89.719
chr3.1__60314962	chr3.1	60314962	89.757
chr3.1__43228306	chr3.1	43228306	90.019
chr3.1__43228304	chr3.1	43228304	90.019
chr3.1__57297065	chr3.1	57297065	90.464
chr3.1__63071792	chr3.1	63071792	90.937
chr3.1__38624342	chr3.1	38624342	91.028
chr3.1__37660708	chr3.1	37660708	91.309
chr3.1__39917153	chr3.1	39917153	91.458
chr3.1__60314934	chr3.1	60314934	91.569
chr3.1__48908107	chr3.1	48908107	91.838
chr3.1__36641797	chr3.1	36641797	92.228
chr3.1__49313011	chr3.1	49313011	93.031
chr3.1__49312990	chr3.1	49312990	93.723
chr3.1__56755794	chr3.1	56755794	93.921
chr3.1__81803238	chr3.1	81803238	94.15
chr3.1__41505072	chr3.1	41505072	94.171
chr3.1__42901670	chr3.1	42901670	94.369
chr3.1__66250205	chr3.1	66250205	94.443
chr3.1__66250204	chr3.1	66250204	94.443
chr3.1__42901789	chr3.1	42901789	94.516
chr3.1__48332225	chr3.1	48332225	94.944
chr3.1__50315709	chr3.1	50315709	95.706
chr3.1__50611135	chr3.1	50611135	95.96
chr3.1__50213717	chr3.1	50213717	96.094
chr3.1__46411791	chr3.1	46411791	96.389
chr3.1__85561249	chr3.1	85561249	96.477
chr3.1__53228202	chr3.1	53228202	96.838
chr3.1__53228208	chr3.1	53228208	96.838
chr3.1__53228237	chr3.1	53228237	96.838
chr3.1__53228245	chr3.1	53228245	96.848
chr3.1__53228272	chr3.1	53228272	96.853
chr3.1__53228274	chr3.1	53228274	96.853
chr3.1__53228306	chr3.1	53228306	96.853
chr3.1__53228292	chr3.1	53228292	96.853
chr3.1__53228243	chr3.1	53228243	96.853
chr3.1__61226808	chr3.1	61226808	98.234
chr3.1__46411741	chr3.1	46411741	99.785
chr3.1__43152553	chr3.1	43152553	100.217
chr3.1__50315688	chr3.1	50315688	101.284
chr3.1__50315693	chr3.1	50315693	101.31
chr3.1__50315675	chr3.1	50315675	101.337
chr3.1__81909035	chr3.1	81909035	101.338
chr3.1__43152521	chr3.1	43152521	101.52
chr3.1__43152514	chr3.1	43152514	101.52
chr3.1__38624358	chr3.1	38624358	103.693
chr3.1__57377487	chr3.1	57377487	105.609
chr3.1__54234496	chr3.1	54234496	105.818
chr3.1__64173964	chr3.1	64173964	105.871
chr3.1__72205895	chr3.1	72205895	107.024
chr3.1__48631505	chr3.1	48631505	107.281
chr3.1__43152569	chr3.1	43152569	107.587
chr3.1__63071830	chr3.1	63071830	107.8
chr3.1__43152583	chr3.1	43152583	107.961
chr3.1__78724399	chr3.1	78724399	110.084
chr3.1__72995675	chr3.1	72995675	110.842
chr3.1__68294904	chr3.1	68294904	110.895
chr3.1__43152605	chr3.1	43152605	111.142
chr3.1__81399704	chr3.1	81399704	113.053
chr3.1__81399703	chr3.1	81399703	113.053
chr3.1__75160970	chr3.1	75160970	115.109
chr3.1__87266717	chr3.1	87266717	117.996
chr3.1__72898443	chr3.1	72898443	118.842
chr3.1__72898299	chr3.1	72898299	119.836
chr3.1__87975111	chr3.1	87975111	120.433
chr3.1__72898489	chr3.1	72898489	120.998
chr3.1__79580335	chr3.1	79580335	121.82
chr3.1__81399590	chr3.1	81399590	123.699
chr3.1__87177959	chr3.1	87177959	127.286
chr3.1__72038446	chr3.1	72038446	127.702
chr3.1__78724358	chr3.1	78724358	128.884
chr3.2__1021157	chr3.2	1021157	0
chr3.2__6441028	chr3.2	6441028	1.028
chr3.2__5752024	chr3.2	5752024	1.399
chr3.2__5751998	chr3.2	5751998	1.467
chr3.2__14953322	chr3.2	14953322	2.345
chr3.2__7579618	chr3.2	7579618	3.417
chr3.2__6662096	chr3.2	6662096	4.347
chr3.2__15430705	chr3.2	15430705	5.253
chr3.2__21583969	chr3.2	21583969	5.295
chr3.2__10464947	chr3.2	10464947	5.821
chr3.2__9170070	chr3.2	9170070	5.899
chr3.2__3335673	chr3.2	3335673	6.983
chr3.2__7460218	chr3.2	7460218	7.086
chr3.2__9170111	chr3.2	9170111	7.104
chr3.2__12540953	chr3.2	12540953	8.339
chr3.2__17734673	chr3.2	17734673	8.652
chr3.2__15430634	chr3.2	15430634	9.606
chr3.2__15430643	chr3.2	15430643	9.673
chr3.2__8599724	chr3.2	8599724	9.703
chr3.2__2341492	chr3.2	2341492	9.809
chr3.2__6091220	chr3.2	6091220	11.321
chr3.2__8584337	chr3.2	8584337	12.099
chr3.2__4968522	chr3.2	4968522	12.446
chr3.2__4968524	chr3.2	4968524	12.45
chr3.2__15451461	chr3.2	15451461	13.081
chr3.2__12625293	chr3.2	12625293	13.302
chr3.2__8584170	chr3.2	8584170	13.757
chr3.2__11344992	chr3.2	11344992	13.993
chr3.2__16789924	chr3.2	16789924	14.042
chr3.2__9888440	chr3.2	9888440	14.432
chr3.2__9888425	chr3.2	9888425	14.432
chr3.2__8584305	chr3.2	8584305	14.833
chr3.2__5375869	chr3.2	5375869	15.053
chr3.2__19782036	chr3.2	19782036	15.247
chr3.2__10900721	chr3.2	10900721	16.321
chr3.2__10900733	chr3.2	10900733	16.321
chr3.2__10900726	chr3.2	10900726	16.322
chr3.2__10900734	chr3.2	10900734	16.349
chr3.2__15408828	chr3.2	15408828	17.189
chr3.2__24937592	chr3.2	24937592	17.473
chr3.2__19607070	chr3.2	19607070	18.631
chr3.2__15451392	chr3.2	15451392	19.112
chr3.2__19607026	chr3.2	19607026	19.951
chr3.2__15378576	chr3.2	15378576	19.956
chr3.2__8599622	chr3.2	8599622	21.183
chr3.2__23270668	chr3.2	23270668	21.546
chr3.2__19782806	chr3.2	19782806	21.971
chr3.2__27280414	chr3.2	27280414	22.229
chr3.2__20663574	chr3.2	20663574	23.058
chr3.2__26759842	chr3.2	26759842	23.155
chr3.2__16923496	chr3.2	16923496	23.247
chr3.2__24996340	chr3.2	24996340	23.985
chr3.2__15451265	chr3.2	15451265	24.636
chr3.2__20623520	chr3.2	20623520	25.857
chr3.2__23562596	chr3.2	23562596	25.914
chr3.2__29122407	chr3.2	29122407	26.02
chr3.2__16764229	chr3.2	16764229	26.067
chr3.2__29572293	chr3.2	29572293	26.348
chr3.2__24937502	chr3.2	24937502	26.369
chr3.2__20623479	chr3.2	20623479	27.293
chr3.2__20623492	chr3.2	20623492	27.677
chr3.2__20623477	chr3.2	20623477	27.854
chr3.2__20623488	chr3.2	20623488	28.257
chr3.2__20337201	chr3.2	20337201	28.679
chr3.2__24673133	chr3.2	24673133	28.888
chr3.2__25109572	chr3.2	25109572	29.413
chr3.2__24937871	chr3.2	24937871	31.031
chr3.2__19057552	chr3.2	19057552	31.184
chr3.2__30901192	chr3.2	30901192	31.51
chr3.2__29053315	chr3.2	29053315	32.228
chr3.2__29362227	chr3.2	29362227	32.23
chr3.2__24996369	chr3.2	24996369	32.444
chr3.2__27242292	chr3.2	27242292	32.77
chr3.2__29081405	chr3.2	29081405	32.911
chr3.2__25003081	chr3.2	25003081	32.993
chr3.2__31921651	chr3.2	31921651	33.726
chr3.2__30629154	chr3.2	30629154	34.018
chr3.2__30629184	chr3.2	30629184	34.727
chr3.2__30629161	chr3.2	30629161	34.735
chr3.2__29366980	chr3.2	29366980	35.249
chr3.2__29172325	chr3.2	29172325	35.278
chr3.2__23486468	chr3.2	23486468	35.734
chr3.2__30928739	chr3.2	30928739	36.006
chr3.2__31539197	chr3.2	31539197	36.395
chr3.2__30884253	chr3.2	30884253	36.634
chr3.2__29816373	chr3.2	29816373	36.813
chr3.2__29591247	chr3.2	29591247	36.921
chr3.2__19896546	chr3.2	19896546	37.362
chr3.2__29362370	chr3.2	29362370	37.615
chr3.2__30706078	chr3.2	30706078	38.061
chr3.2__29758546	chr3.2	29758546	38.376
chr3.2__29548190	chr3.2	29548190	39.39
chr3.2__31015069	chr3.2	31015069	40.048
chr3.2__30628934	chr3.2	30628934	40.206
chr3.2__30127225	chr3.2	30127225	40.979
chr3.2__30647089	chr3.2	30647089	41.439
chr3.2__30628835	chr3.2	30628835	41.748
chr3.2__30628838	chr3.2	30628838	41.88
chr3.2__25238522	chr3.2	25238522	42.067
chr3.2__29828268	chr3.2	29828268	42.323
chr3.2__20496662	chr3.2	20496662	42.909
chr3.2__33161069	chr3.2	33161069	43.164
chr3.2__30570801	chr3.2	30570801	43.165
chr3.2__31808280	chr3.2	31808280	43.271
chr3.2__32081325	chr3.2	32081325	43.832
chr3.2__32191820	chr3.2	32191820	45.063
chr3.2__32100148	chr3.2	32100148	45.275
chr3.2__30660541	chr3.2	30660541	45.574
chr3.2__32100133	chr3.2	32100133	45.696
chr3.2__29572440	chr3.2	29572440	45.887
chr3.2__30629333	chr3.2	30629333	45.905
chr3.2__32100152	chr3.2	32100152	46.145
chr3.2__38871357	chr3.2	38871357	46.337
chr3.2__29426491	chr3.2	29426491	46.729
chr3.2__25190726	chr3.2	25190726	47.711
chr3.2__31015077	chr3.2	31015077	48.048
chr3.2__37489272	chr3.2	37489272	48.103
chr3.2__25190757	chr3.2	25190757	48.413
chr3.2__25190712	chr3.2	25190712	48.413
chr3.2__25190706	chr3.2	25190706	48.413
chr3.2__25190751	chr3.2	25190751	48.914
chr3.2__25190766	chr3.2	25190766	48.914
chr3.2__31015032	chr3.2	31015032	49.447
chr3.2__31015050	chr3.2	31015050	49.447
chr3.2__31015060	chr3.2	31015060	49.447
chr3.2__31015064	chr3.2	31015064	49.45
chr3.2__31015086	chr3.2	31015086	49.451
chr3.2__25190769	chr3.2	25190769	49.472
chr3.2__37443397	chr3.2	37443397	50.617
chr3.2__31827793	chr3.2	31827793	50.752
chr3.2__32158592	chr3.2	32158592	50.866
chr3.2__52148745	chr3.2	52148745	51.216
chr3.2__44723912	chr3.2	44723912	51.361
chr3.2__32158624	chr3.2	32158624	51.503
chr3.2__30884312	chr3.2	30884312	52.611
chr3.2__35682520	chr3.2	35682520	52.993
chr3.2__35682540	chr3.2	35682540	52.993
chr3.2__41440612	chr3.2	41440612	53.337
chr3.2__33876429	chr3.2	33876429	53.523
chr3.2__46709193	chr3.2	46709193	54.212
chr3.2__46709179	chr3.2	46709179	54.268
chr3.2__37669161	chr3.2	37669161	54.299
chr3.2__46709191	chr3.2	46709191	54.56
chr3.2__45054843	chr3.2	45054843	55.065
chr3.2__36099130	chr3.2	36099130	55.28
chr3.2__37649854	chr3.2	37649854	55.359
chr3.2__46709234	chr3.2	46709234	55.913
chr3.2__54594632	chr3.2	54594632	56.422
chr3.2__45214340	chr3.2	45214340	56.977
chr3.2__35504939	chr3.2	35504939	57.177
chr3.2__51828357	chr3.2	51828357	57.342
chr3.2__38938376	chr3.2	38938376	57.515
chr3.2__39652376	chr3.2	39652376	57.638
chr3.2__29426396	chr3.2	29426396	58.222
chr3.2__54672095	chr3.2	54672095	59.282
chr3.2__47986409	chr3.2	47986409	59.428
chr3.2__41497562	chr3.2	41497562	60.272
chr3.2__41959536	chr3.2	41959536	60.402
chr3.2__51420771	chr3.2	51420771	60.993
chr3.2__40557384	chr3.2	40557384	61.383
chr3.2__54671911	chr3.2	54671911	61.606
chr3.2__59200156	chr3.2	59200156	62.064
chr3.2__55461232	chr3.2	55461232	62.708
chr3.2__54671875	chr3.2	54671875	62.873
chr3.2__53067289	chr3.2	53067289	63.552
chr3.2__51699337	chr3.2	51699337	63.985
chr3.2__54671920	chr3.2	54671920	64.145
chr3.2__57168437	chr3.2	57168437	64.189
chr3.2__56590945	chr3.2	56590945	64.232
chr3.2__55038078	chr3.2	55038078	65.418
chr3.2__45185800	chr3.2	45185800	65.528
chr3.2__41497761	chr3.2	41497761	65.866
chr3.2__51699294	chr3.2	51699294	65.904
chr3.2__65330367	chr3.2	65330367	66.208
chr3.2__44493734	chr3.2	44493734	66.511
chr3.2__37504728	chr3.2	37504728	66.932
chr3.2__54594762	chr3.2	54594762	67.05
chr3.2__35736042	chr3.2	35736042	67.16
chr3.2__65330428	chr3.2	65330428	68.597
chr3.2__41687253	chr3.2	41687253	69.075
chr3.2__59881619	chr3.2	59881619	69.154
chr3.2__65330429	chr3.2	65330429	69.336
chr3.2__56591050	chr3.2	56591050	69.827
chr3.2__56859207	chr3.2	56859207	70.237
chr3.2__56859218	chr3.2	56859218	70.271
chr3.2__54594761	chr3.2	54594761	70.606
chr3.2__45085933	chr3.2	45085933	71.29
chr3.2__42569466	chr3.2	42569466	72.277
chr3.2__56853504	chr3.2	56853504	72.397
chr3.2__56859240	chr3.2	56859240	72.479
chr3.2__56859241	chr3.2	56859241	72.479
chr3.2__72284684	chr3.2	72284684	72.709
chr3.2__56859262	chr3.2	56859262	73.244
chr3.2__65330488	chr3.2	65330488	73.585
chr3.2__72284722	chr3.2	72284722	73.912
chr3.2__65330514	chr3.2	65330514	74.885
chr3.2__55050836	chr3.2	55050836	75.127
chr3.2__64137052	chr3.2	64137052	75.251
chr3.2__72284667	chr3.2	72284667	75.928
chr3.2__63085008	chr3.2	63085008	76.09
chr3.2__56590980	chr3.2	56590980	76.473
chr3.2__78953860	chr3.2	78953860	76.585
chr3.2__53853292	chr3.2	53853292	77.21
chr3.2__69251042	chr3.2	69251042	77.47
chr3.2__53853325	chr3.2	53853325	78.158
chr3.2__53853343	chr3.2	53853343	78.158
chr3.2__79011500	chr3.2	79011500	78.349
chr3.2__56529258	chr3.2	56529258	79.026
chr3.2__56529259	chr3.2	56529259	79.079
chr3.2__60305110	chr3.2	60305110	79.706
chr3.2__65384726	chr3.2	65384726	80.78
chr3.2__65330539	chr3.2	65330539	81.278
chr3.2__61214324	chr3.2	61214324	81.498
chr3.2__61214281	chr3.2	61214281	81.5
chr3.2__65057717	chr3.2	65057717	81.738
chr3.2__74315339	chr3.2	74315339	82.251
chr3.2__85303761	chr3.2	85303761	83.048
chr3.2__64137389	chr3.2	64137389	83.258
chr3.2__90982126	chr3.2	90982126	85.274
chr3.2__65444262	chr3.2	65444262	85.579
chr3.2__63084973	chr3.2	63084973	86.667
chr3.2__77571797	chr3.2	77571797	87.076
[truncated: 4,846 more rows]
