# Supplementary material for: RAD-Seq-Based High-Density Linkage Maps Construction and Quantitative Trait Loci Mapping of Flowering Time Trait in Alfalfa (Medicago sativa L.)
Source: Front Plant Sci. 2022 May 26;13:899681. doi: 10.3389/fpls.2022.899681 (PMC9199863; doi:10.3389/fpls.2022.899681)
Supplement: Supplementary file 6 [file Table_3.xlsx]

## Sheet: Table S3
Table S3. Relationship between physical and genetic positions of the mapped markers in P2 parent.
Marker	Chr	XinJiangDaYe reference genome Physical position (bp)	Genetic position (cM)
chr1.1__1154790	chr1.1	1154790	0
chr1.1__3493618	chr1.1	3493618	0.074
chr1.1__21763319	chr1.1	21763319	1.599
chr1.1__7337109	chr1.1	7337109	1.613
chr1.1__20434021	chr1.1	20434021	2.423
chr1.1__16799701	chr1.1	16799701	3.069
chr1.1__24144858	chr1.1	24144858	5.24
chr1.1__18544244	chr1.1	18544244	6.35
chr1.1__22442498	chr1.1	22442498	7.492
chr1.1__16799669	chr1.1	16799669	7.552
chr1.1__17979313	chr1.1	17979313	8.424
chr1.1__20912606	chr1.1	20912606	8.831
chr1.1__7008456	chr1.1	7008456	9.027
chr1.1__22559325	chr1.1	22559325	9.369
chr1.1__16294404	chr1.1	16294404	10.007
chr1.1__19300341	chr1.1	19300341	10.995
chr1.1__20434019	chr1.1	20434019	11.952
chr1.1__18544143	chr1.1	18544143	12.463
chr1.1__21981817	chr1.1	21981817	14.151
chr1.1__19708155	chr1.1	19708155	15.116
chr1.1__24112654	chr1.1	24112654	15.476
chr1.1__26638581	chr1.1	26638581	16.464
chr1.1__33166904	chr1.1	33166904	17.019
chr1.1__5453566	chr1.1	5453566	17.144
chr1.1__33166911	chr1.1	33166911	17.187
chr1.1__22330727	chr1.1	22330727	17.947
chr1.1__29099967	chr1.1	29099967	18.169
chr1.1__22442554	chr1.1	22442554	20.306
chr1.1__23261328	chr1.1	23261328	20.464
chr1.1__40290669	chr1.1	40290669	21.105
chr1.1__29478869	chr1.1	29478869	22.039
chr1.1__36264641	chr1.1	36264641	22.143
chr1.1__36264665	chr1.1	36264665	22.458
chr1.1__29260576	chr1.1	29260576	22.832
chr1.1__23932247	chr1.1	23932247	22.887
chr1.1__22501100	chr1.1	22501100	23.499
chr1.1__30198686	chr1.1	30198686	23.818
chr1.1__40290686	chr1.1	40290686	23.901
chr1.1__24144874	chr1.1	24144874	23.955
chr1.1__32910507	chr1.1	32910507	24.061
chr1.1__39076355	chr1.1	39076355	25.198
chr1.1__24112633	chr1.1	24112633	25.798
chr1.1__40290697	chr1.1	40290697	25.9
chr1.1__39076333	chr1.1	39076333	25.919
chr1.1__45908110	chr1.1	45908110	27.929
chr1.1__24112646	chr1.1	24112646	28.529
chr1.1__29260583	chr1.1	29260583	28.925
chr1.1__26628171	chr1.1	26628171	29.596
chr1.1__26628293	chr1.1	26628293	30.884
chr1.1__29350589	chr1.1	29350589	31.191
chr1.1__26628152	chr1.1	26628152	31.839
chr1.1__55033792	chr1.1	55033792	32.938
chr1.1__36527602	chr1.1	36527602	33.093
chr1.1__55033850	chr1.1	55033850	34.176
chr1.1__37078935	chr1.1	37078935	34.671
chr1.1__37001171	chr1.1	37001171	35.642
chr1.1__29468469	chr1.1	29468469	36.021
chr1.1__37078940	chr1.1	37078940	36.135
chr1.1__55033773	chr1.1	55033773	36.272
chr1.1__29106772	chr1.1	29106772	36.433
chr1.1__34007890	chr1.1	34007890	36.636
chr1.1__37847465	chr1.1	37847465	36.651
chr1.1__29099965	chr1.1	29099965	37.544
chr1.1__45908036	chr1.1	45908036	37.719
chr1.1__42795369	chr1.1	42795369	37.803
chr1.1__36264785	chr1.1	36264785	38.516
chr1.1__39093626	chr1.1	39093626	39.548
chr1.1__33163354	chr1.1	33163354	39.685
chr1.1__48619900	chr1.1	48619900	40.475
chr1.1__38908463	chr1.1	38908463	41.018
chr1.1__31992452	chr1.1	31992452	41.325
chr1.1__38908423	chr1.1	38908423	42.505
chr1.1__48589214	chr1.1	48589214	42.728
chr1.1__27988341	chr1.1	27988341	42.842
chr1.1__42795457	chr1.1	42795457	43.338
chr1.1__45209276	chr1.1	45209276	43.807
chr1.1__42612960	chr1.1	42612960	45.196
chr1.1__45209266	chr1.1	45209266	45.218
chr1.1__56558321	chr1.1	56558321	45.333
chr1.1__31556329	chr1.1	31556329	45.679
chr1.1__53165176	chr1.1	53165176	45.683
chr1.1__46575248	chr1.1	46575248	46.483
chr1.1__45209318	chr1.1	45209318	47.41
chr1.1__39093676	chr1.1	39093676	47.681
chr1.1__45209323	chr1.1	45209323	48.28
chr1.1__48589174	chr1.1	48589174	48.502
chr1.1__42587575	chr1.1	42587575	48.562
chr1.1__36264643	chr1.1	36264643	48.975
chr1.1__45209324	chr1.1	45209324	48.988
chr1.1__45209313	chr1.1	45209313	49.387
chr1.1__46353035	chr1.1	46353035	50.014
chr1.1__45209340	chr1.1	45209340	50.784
chr1.1__56558159	chr1.1	56558159	51.779
chr1.1__29742733	chr1.1	29742733	51.963
chr1.1__36593128	chr1.1	36593128	52.392
chr1.1__42589139	chr1.1	42589139	53.275
chr1.1__39093622	chr1.1	39093622	54.169
chr1.1__33331593	chr1.1	33331593	54.3
chr1.1__54053187	chr1.1	54053187	55.377
chr1.1__45045478	chr1.1	45045478	55.656
chr1.1__68915119	chr1.1	68915119	57.712
chr1.1__31556330	chr1.1	31556330	58.153
chr1.1__69123264	chr1.1	69123264	60.219
chr1.1__55400535	chr1.1	55400535	60.389
chr1.1__55400553	chr1.1	55400553	60.406
chr1.1__45045429	chr1.1	45045429	60.46
chr1.1__40677843	chr1.1	40677843	60.497
chr1.1__68042651	chr1.1	68042651	60.803
chr1.1__68281150	chr1.1	68281150	61.262
chr1.1__46231661	chr1.1	46231661	61.286
chr1.1__39093650	chr1.1	39093650	62.799
chr1.1__66825973	chr1.1	66825973	63.025
chr1.1__55587492	chr1.1	55587492	63.141
chr1.1__68292001	chr1.1	68292001	63.168
chr1.1__60285223	chr1.1	60285223	65.777
chr1.1__66547860	chr1.1	66547860	66.543
chr1.1__68733085	chr1.1	68733085	66.68
chr1.1__47973304	chr1.1	47973304	66.788
chr1.1__75472691	chr1.1	75472691	68.909
chr1.1__70841814	chr1.1	70841814	71.347
chr1.1__60964244	chr1.1	60964244	71.545
chr1.1__53792107	chr1.1	53792107	72.797
chr1.1__66562735	chr1.1	66562735	73.013
chr1.1__51881354	chr1.1	51881354	73.181
chr1.1__68292002	chr1.1	68292002	73.216
chr1.1__48247421	chr1.1	48247421	74.931
chr1.1__71431878	chr1.1	71431878	75.474
chr1.1__69490992	chr1.1	69490992	76.456
chr1.1__48247459	chr1.1	48247459	78.407
chr1.1__72020083	chr1.1	72020083	78.995
chr1.1__58769035	chr1.1	58769035	79.763
chr1.1__70456588	chr1.1	70456588	79.898
chr1.1__68291782	chr1.1	68291782	80.128
chr1.1__74181990	chr1.1	74181990	80.495
chr1.1__70456651	chr1.1	70456651	80.568
chr1.1__74172106	chr1.1	74172106	83.505
chr1.1__74181848	chr1.1	74181848	87.805
chr1.1__66548071	chr1.1	66548071	88.471
chr1.1__70221958	chr1.1	70221958	89.429
chr1.1__76746508	chr1.1	76746508	89.61
chr1.1__74565108	chr1.1	74565108	91.133
chr1.1__79809432	chr1.1	79809432	91.751
chr1.1__76494826	chr1.1	76494826	93.61
chr1.1__75496012	chr1.1	75496012	93.808
chr1.1__63714729	chr1.1	63714729	93.878
chr1.1__73531564	chr1.1	73531564	95.261
chr1.1__73531574	chr1.1	73531574	95.266
chr1.1__68471491	chr1.1	68471491	101.794
chr1.2__553531	chr1.2	553531	0
chr1.2__1957742	chr1.2	1957742	0.183
chr1.2__8630010	chr1.2	8630010	5.123
chr1.2__8630011	chr1.2	8630011	5.695
chr1.2__640720	chr1.2	640720	7.78
chr1.2__4917315	chr1.2	4917315	7.857
chr1.2__8918987	chr1.2	8918987	12.854
chr1.2__8639897	chr1.2	8639897	13.224
chr1.2__19129482	chr1.2	19129482	15.004
chr1.2__3827543	chr1.2	3827543	15.028
chr1.2__8630148	chr1.2	8630148	16.1
chr1.2__8630215	chr1.2	8630215	16.883
chr1.2__9319198	chr1.2	9319198	17.193
chr1.2__6039733	chr1.2	6039733	17.398
chr1.2__8630209	chr1.2	8630209	17.531
chr1.2__20788857	chr1.2	20788857	18.042
chr1.2__249932	chr1.2	249932	18.643
chr1.2__5252428	chr1.2	5252428	18.826
chr1.2__8630192	chr1.2	8630192	18.862
chr1.2__8639983	chr1.2	8639983	21.208
chr1.2__17616146	chr1.2	17616146	21.499
chr1.2__20788928	chr1.2	20788928	24.432
chr1.2__884337	chr1.2	884337	24.522
chr1.2__23632384	chr1.2	23632384	24.78
chr1.2__9981255	chr1.2	9981255	25.246
chr1.2__7203799	chr1.2	7203799	25.991
chr1.2__9981281	chr1.2	9981281	25.997
chr1.2__9319175	chr1.2	9319175	26.566
chr1.2__12442813	chr1.2	12442813	28.012
chr1.2__633269	chr1.2	633269	28.602
chr1.2__9990819	chr1.2	9990819	28.763
chr1.2__12468997	chr1.2	12468997	30.721
chr1.2__12918597	chr1.2	12918597	32.366
chr1.2__14973184	chr1.2	14973184	32.674
chr1.2__29902008	chr1.2	29902008	32.934
chr1.2__30572221	chr1.2	30572221	34.232
chr1.2__21424157	chr1.2	21424157	34.316
chr1.2__21424141	chr1.2	21424141	34.458
chr1.2__4769275	chr1.2	4769275	34.589
chr1.2__15040660	chr1.2	15040660	35.352
chr1.2__35262983	chr1.2	35262983	36.185
chr1.2__33737981	chr1.2	33737981	36.52
chr1.2__21718296	chr1.2	21718296	37.005
chr1.2__19399035	chr1.2	19399035	37.651
chr1.2__23170582	chr1.2	23170582	38.29
chr1.2__34084485	chr1.2	34084485	38.711
chr1.2__20788825	chr1.2	20788825	39.09
chr1.2__28049756	chr1.2	28049756	39.772
chr1.2__26743117	chr1.2	26743117	40.624
chr1.2__21998110	chr1.2	21998110	40.821
chr1.2__19206154	chr1.2	19206154	41.232
chr1.2__33103424	chr1.2	33103424	41.329
chr1.2__20788957	chr1.2	20788957	42.145
chr1.2__33103442	chr1.2	33103442	42.484
chr1.2__30549179	chr1.2	30549179	43.384
chr1.2__34564388	chr1.2	34564388	43.705
chr1.2__15267848	chr1.2	15267848	44.03
chr1.2__25512791	chr1.2	25512791	44.189
chr1.2__31699739	chr1.2	31699739	45.236
chr1.2__33738166	chr1.2	33738166	45.451
chr1.2__30182282	chr1.2	30182282	45.97
chr1.2__15241301	chr1.2	15241301	46.149
chr1.2__18417188	chr1.2	18417188	46.699
chr1.2__35230320	chr1.2	35230320	46.959
chr1.2__18417231	chr1.2	18417231	47.506
chr1.2__18417226	chr1.2	18417226	48.005
chr1.2__30718093	chr1.2	30718093	48.019
chr1.2__17616308	chr1.2	17616308	48.021
chr1.2__34381333	chr1.2	34381333	49.581
chr1.2__30691984	chr1.2	30691984	49.965
chr1.2__34564405	chr1.2	34564405	50.073
chr1.2__34902563	chr1.2	34902563	50.153
chr1.2__30692022	chr1.2	30692022	50.669
chr1.2__35399479	chr1.2	35399479	50.723
chr1.2__34790238	chr1.2	34790238	51.918
chr1.2__34882391	chr1.2	34882391	52.12
chr1.2__40381094	chr1.2	40381094	52.729
chr1.2__31569498	chr1.2	31569498	52.868
chr1.2__34790209	chr1.2	34790209	53.036
chr1.2__35230327	chr1.2	35230327	53.229
chr1.2__34564431	chr1.2	34564431	53.286
chr1.2__31569525	chr1.2	31569525	53.414
chr1.2__31569531	chr1.2	31569531	54.159
chr1.2__35399454	chr1.2	35399454	54.353
chr1.2__31569540	chr1.2	31569540	55.225
chr1.2__35426753	chr1.2	35426753	55.289
chr1.2__31569547	chr1.2	31569547	55.389
chr1.2__35405758	chr1.2	35405758	55.715
chr1.2__32845654	chr1.2	32845654	55.922
chr1.2__34564444	chr1.2	34564444	56.627
chr1.2__34564453	chr1.2	34564453	56.643
chr1.2__34564439	chr1.2	34564439	56.876
chr1.2__35988886	chr1.2	35988886	57.842
chr1.2__34790196	chr1.2	34790196	58.327
chr1.2__35399512	chr1.2	35399512	58.582
chr1.2__35399136	chr1.2	35399136	58.638
chr1.2__18417193	chr1.2	18417193	58.694
chr1.2__36204912	chr1.2	36204912	59.339
chr1.2__35437805	chr1.2	35437805	60.073
chr1.2__37641181	chr1.2	37641181	61.675
chr1.2__36204944	chr1.2	36204944	61.798
chr1.2__37641206	chr1.2	37641206	63.237
chr1.2__40407031	chr1.2	40407031	63.283
chr1.2__34983029	chr1.2	34983029	63.729
chr1.2__61758223	chr1.2	61758223	63.734
chr1.2__38058607	chr1.2	38058607	64.605
chr1.2__35487236	chr1.2	35487236	64.661
chr1.2__40840721	chr1.2	40840721	65.298
chr1.2__54948193	chr1.2	54948193	65.491
chr1.2__35437899	chr1.2	35437899	65.555
chr1.2__42102447	chr1.2	42102447	65.807
chr1.2__35437918	chr1.2	35437918	66.635
chr1.2__45833707	chr1.2	45833707	67.465
chr1.2__36204974	chr1.2	36204974	67.613
chr1.2__35411656	chr1.2	35411656	68.147
chr1.2__38058643	chr1.2	38058643	68.217
chr1.2__42163540	chr1.2	42163540	70.185
chr1.2__42163488	chr1.2	42163488	70.417
chr1.2__39640310	chr1.2	39640310	70.483
chr1.2__66630963	chr1.2	66630963	70.906
chr1.2__39704044	chr1.2	39704044	72.574
chr1.2__44428122	chr1.2	44428122	72.595
chr1.2__54663888	chr1.2	54663888	72.651
chr1.2__35443350	chr1.2	35443350	72.868
chr1.2__45593099	chr1.2	45593099	73.156
chr1.2__39704055	chr1.2	39704055	73.216
chr1.2__35782760	chr1.2	35782760	74.233
chr1.2__44180144	chr1.2	44180144	74.463
chr1.2__56963650	chr1.2	56963650	74.512
chr1.2__73357030	chr1.2	73357030	74.54
chr1.2__39222884	chr1.2	39222884	74.669
chr1.2__56765219	chr1.2	56765219	75.901
chr1.2__52715889	chr1.2	52715889	76.752
chr1.2__53532128	chr1.2	53532128	77.029
chr1.2__53532054	chr1.2	53532054	77.447
chr1.2__65732890	chr1.2	65732890	77.449
chr1.2__46398144	chr1.2	46398144	77.492
chr1.2__53532075	chr1.2	53532075	78.158
chr1.2__55395103	chr1.2	55395103	78.989
chr1.2__50649903	chr1.2	50649903	79.149
chr1.2__58080026	chr1.2	58080026	79.624
chr1.2__45870846	chr1.2	45870846	80.007
chr1.2__39222869	chr1.2	39222869	80.17
chr1.2__58080051	chr1.2	58080051	80.919
chr1.2__37995510	chr1.2	37995510	81.95
chr1.2__66886008	chr1.2	66886008	82.129
chr1.2__55210380	chr1.2	55210380	82.316
chr1.2__61766641	chr1.2	61766641	83.546
chr1.2__64308578	chr1.2	64308578	83.595
chr1.2__64308591	chr1.2	64308591	83.608
chr1.2__62339303	chr1.2	62339303	84.908
chr1.2__45870945	chr1.2	45870945	85.038
chr1.2__45870950	chr1.2	45870950	85.06
chr1.2__55250905	chr1.2	55250905	85.387
chr1.2__74407352	chr1.2	74407352	85.395
chr1.2__45870928	chr1.2	45870928	86.415
chr1.2__55103202	chr1.2	55103202	86.957
chr1.2__54235499	chr1.2	54235499	88.438
chr1.2__61274635	chr1.2	61274635	88.924
chr1.2__57424481	chr1.2	57424481	89.287
chr1.2__74407395	chr1.2	74407395	89.808
chr1.2__66593747	chr1.2	66593747	90.085
chr1.2__68813012	chr1.2	68813012	90.195
chr1.2__70973137	chr1.2	70973137	90.748
chr1.2__44428090	chr1.2	44428090	91.524
chr1.2__71070950	chr1.2	71070950	91.975
chr1.2__55221961	chr1.2	55221961	93.306
chr1.2__68812964	chr1.2	68812964	94.943
chr1.2__58094540	chr1.2	58094540	95.638
chr1.2__54989716	chr1.2	54989716	95.716
chr1.2__67969721	chr1.2	67969721	96.398
chr1.2__71043402	chr1.2	71043402	96.878
chr1.2__79568419	chr1.2	79568419	97.139
chr1.2__70973082	chr1.2	70973082	97.161
chr1.2__54989679	chr1.2	54989679	97.762
chr1.2__64590245	chr1.2	64590245	97.799
chr1.2__67082148	chr1.2	67082148	97.897
chr1.2__62339162	chr1.2	62339162	98.062
chr1.2__71071987	chr1.2	71071987	98.794
chr1.2__85945256	chr1.2	85945256	99.508
chr1.2__83924647	chr1.2	83924647	100.308
chr1.2__65544633	chr1.2	65544633	101.866
chr1.2__74384538	chr1.2	74384538	102.437
chr1.2__75011025	chr1.2	75011025	103.563
chr1.2__76644336	chr1.2	76644336	103.645
chr1.2__71043376	chr1.2	71043376	103.87
chr1.2__74494139	chr1.2	74494139	104.357
chr1.2__71071980	chr1.2	71071980	104.579
chr1.2__81663663	chr1.2	81663663	105.968
chr1.2__67969857	chr1.2	67969857	107.395
chr1.2__67969853	chr1.2	67969853	107.411
chr1.2__67969839	chr1.2	67969839	107.878
chr1.2__67969833	chr1.2	67969833	107.888
chr1.2__44428163	chr1.2	44428163	107.903
chr1.2__74144798	chr1.2	74144798	108.783
chr1.2__67969897	chr1.2	67969897	109.209
chr1.2__74420809	chr1.2	74420809	109.383
chr1.2__77981127	chr1.2	77981127	109.83
chr1.2__78832143	chr1.2	78832143	111.72
chr1.2__73356829	chr1.2	73356829	114.089
chr1.2__77171253	chr1.2	77171253	115.623
chr1.2__74427097	chr1.2	74427097	117.333
chr1.2__75613513	chr1.2	75613513	120.388
chr1.2__81077128	chr1.2	81077128	120.655
chr1.2__77171237	chr1.2	77171237	121.524
chr1.2__77171273	chr1.2	77171273	138.17
chr1.3__2555858	chr1.3	2555858	0
chr1.3__4620694	chr1.3	4620694	8.472
chr1.3__12244310	chr1.3	12244310	10.012
chr1.3__4936945	chr1.3	4936945	11.343
chr1.3__12244290	chr1.3	12244290	12.145
chr1.3__12244334	chr1.3	12244334	12.915
chr1.3__4936841	chr1.3	4936841	16.262
chr1.3__15752876	chr1.3	15752876	16.978
chr1.3__4936914	chr1.3	4936914	18.87
chr1.3__12244459	chr1.3	12244459	22.351
chr1.3__23921509	chr1.3	23921509	24.737
chr1.3__20674794	chr1.3	20674794	25.837
chr1.3__9091588	chr1.3	9091588	25.906
chr1.3__2592083	chr1.3	2592083	26.514
chr1.3__20228018	chr1.3	20228018	28.213
chr1.3__12598378	chr1.3	12598378	29.69
chr1.3__3901471	chr1.3	3901471	30.408
chr1.3__2592369	chr1.3	2592369	30.628
chr1.3__3316469	chr1.3	3316469	30.884
chr1.3__15255882	chr1.3	15255882	31.242
chr1.3__15255912	chr1.3	15255912	32.414
chr1.3__16287079	chr1.3	16287079	32.536
chr1.3__1981169	chr1.3	1981169	32.701
chr1.3__16287080	chr1.3	16287080	32.72
chr1.3__12598535	chr1.3	12598535	34.877
chr1.3__20227996	chr1.3	20227996	35.373
chr1.3__17468266	chr1.3	17468266	35.756
chr1.3__30897086	chr1.3	30897086	36.353
chr1.3__16546932	chr1.3	16546932	37.71
chr1.3__16546936	chr1.3	16546936	37.881
chr1.3__23375221	chr1.3	23375221	38.971
chr1.3__3314709	chr1.3	3314709	39.427
chr1.3__20681565	chr1.3	20681565	39.858
chr1.3__21337615	chr1.3	21337615	40.798
chr1.3__23375220	chr1.3	23375220	41.021
chr1.3__14352140	chr1.3	14352140	41.492
chr1.3__26908118	chr1.3	26908118	41.705
chr1.3__22135238	chr1.3	22135238	41.722
chr1.3__30944461	chr1.3	30944461	43.379
chr1.3__22322898	chr1.3	22322898	43.547
chr1.3__26885521	chr1.3	26885521	45.199
chr1.3__31940760	chr1.3	31940760	46.953
chr1.3__11362071	chr1.3	11362071	47.043
chr1.3__34110658	chr1.3	34110658	47.635
chr1.3__30859166	chr1.3	30859166	48.14
chr1.3__24257062	chr1.3	24257062	49.91
chr1.3__36529808	chr1.3	36529808	49.92
chr1.3__5433329	chr1.3	5433329	51.289
chr1.3__23375360	chr1.3	23375360	51.614
chr1.3__22322839	chr1.3	22322839	51.644
chr1.3__24148017	chr1.3	24148017	52.001
chr1.3__22322886	chr1.3	22322886	52.573
chr1.3__24892945	chr1.3	24892945	52.887
chr1.3__24892863	chr1.3	24892863	53.958
chr1.3__29718501	chr1.3	29718501	54.009
chr1.3__33432670	chr1.3	33432670	54.425
chr1.3__36529900	chr1.3	36529900	54.875
chr1.3__26887238	chr1.3	26887238	54.894
chr1.3__28335930	chr1.3	28335930	55.586
chr1.3__38732369	chr1.3	38732369	55.896
chr1.3__23375436	chr1.3	23375436	56.397
chr1.3__26908067	chr1.3	26908067	56.735
chr1.3__31985110	chr1.3	31985110	57.003
chr1.3__23375439	chr1.3	23375439	57.181
chr1.3__31940694	chr1.3	31940694	58.892
chr1.3__24892963	chr1.3	24892963	58.936
chr1.3__35939527	chr1.3	35939527	59.367
chr1.3__31940698	chr1.3	31940698	59.512
chr1.3__24893072	chr1.3	24893072	59.542
chr1.3__36236213	chr1.3	36236213	59.799
chr1.3__30912229	chr1.3	30912229	60.986
chr1.3__38732263	chr1.3	38732263	61.847
chr1.3__31940891	chr1.3	31940891	62.016
chr1.3__30859103	chr1.3	30859103	63.212
chr1.3__31940711	chr1.3	31940711	63.596
chr1.3__31940873	chr1.3	31940873	63.884
chr1.3__38781986	chr1.3	38781986	63.932
chr1.3__36022667	chr1.3	36022667	63.997
chr1.3__30912207	chr1.3	30912207	65.14
chr1.3__31985246	chr1.3	31985246	65.433
chr1.3__26887291	chr1.3	26887291	65.962
chr1.3__34036505	chr1.3	34036505	66.074
chr1.3__27898559	chr1.3	27898559	66.962
chr1.3__36378111	chr1.3	36378111	67.417
chr1.3__31940967	chr1.3	31940967	67.672
chr1.3__31940901	chr1.3	31940901	67.947
chr1.3__34001144	chr1.3	34001144	68.333
chr1.3__37835721	chr1.3	37835721	68.379
chr1.3__32916370	chr1.3	32916370	69.633
chr1.3__37835672	chr1.3	37835672	69.68
chr1.3__65732229	chr1.3	65732229	70.35
chr1.3__37759423	chr1.3	37759423	70.381
chr1.3__37759437	chr1.3	37759437	70.498
chr1.3__33291423	chr1.3	33291423	71.43
chr1.3__36529790	chr1.3	36529790	71.641
chr1.3__36022664	chr1.3	36022664	72.711
chr1.3__34036404	chr1.3	34036404	73.61
chr1.3__38801898	chr1.3	38801898	74.68
chr1.3__37835743	chr1.3	37835743	74.926
chr1.3__53150220	chr1.3	53150220	75.395
chr1.3__35383011	chr1.3	35383011	76.078
chr1.3__40940079	chr1.3	40940079	76.331
chr1.3__44854426	chr1.3	44854426	77.91
chr1.3__39912778	chr1.3	39912778	78.54
chr1.3__43521542	chr1.3	43521542	78.888
chr1.3__36529802	chr1.3	36529802	79.077
chr1.3__39568370	chr1.3	39568370	79.558
chr1.3__37835549	chr1.3	37835549	79.657
chr1.3__39568379	chr1.3	39568379	79.744
chr1.3__40940176	chr1.3	40940176	79.816
chr1.3__57440681	chr1.3	57440681	79.968
chr1.3__53444555	chr1.3	53444555	80.924
chr1.3__36694921	chr1.3	36694921	81.163
chr1.3__65742738	chr1.3	65742738	81.723
chr1.3__56435621	chr1.3	56435621	82.087
chr1.3__36530078	chr1.3	36530078	82.395
chr1.3__38802147	chr1.3	38802147	82.472
chr1.3__58657509	chr1.3	58657509	83.156
chr1.3__40963798	chr1.3	40963798	84.737
chr1.3__53859886	chr1.3	53859886	84.891
chr1.3__41220891	chr1.3	41220891	84.951
chr1.3__59193495	chr1.3	59193495	85.95
chr1.3__51369818	chr1.3	51369818	85.962
chr1.3__59193543	chr1.3	59193543	86.158
chr1.3__38801964	chr1.3	38801964	86.251
chr1.3__38782197	chr1.3	38782197	86.48
chr1.3__61342934	chr1.3	61342934	86.914
chr1.3__63056302	chr1.3	63056302	87.781
chr1.3__63056286	chr1.3	63056286	87.788
chr1.3__36530044	chr1.3	36530044	87.86
chr1.3__63056303	chr1.3	63056303	88.199
chr1.3__63056351	chr1.3	63056351	88.243
chr1.3__40963644	chr1.3	40963644	88.922
chr1.3__48378861	chr1.3	48378861	89.479
chr1.3__48378888	chr1.3	48378888	89.498
chr1.3__58649235	chr1.3	58649235	90.287
chr1.3__65533783	chr1.3	65533783	90.808
chr1.3__40963679	chr1.3	40963679	90.868
chr1.3__63356584	chr1.3	63356584	91.063
chr1.3__45681071	chr1.3	45681071	92.079
chr1.3__40985167	chr1.3	40985167	92.623
chr1.3__36530037	chr1.3	36530037	92.83
chr1.3__74945797	chr1.3	74945797	93.065
chr1.3__61242947	chr1.3	61242947	93.407
chr1.3__65732234	chr1.3	65732234	94.141
chr1.3__40963593	chr1.3	40963593	96.03
chr1.3__74854496	chr1.3	74854496	96.204
chr1.3__63179086	chr1.3	63179086	96.351
chr1.3__54422938	chr1.3	54422938	97.653
chr1.3__65763741	chr1.3	65763741	98.666
chr1.3__40984954	chr1.3	40984954	98.792
chr1.3__44013562	chr1.3	44013562	98.81
chr1.3__64152927	chr1.3	64152927	99.495
chr1.3__64152910	chr1.3	64152910	100.773
chr1.3__64152948	chr1.3	64152948	101.308
chr1.3__65763782	chr1.3	65763782	102.368
chr1.3__58649385	chr1.3	58649385	102.968
chr1.3__73390105	chr1.3	73390105	103.345
chr1.3__44235663	chr1.3	44235663	104.156
chr1.3__44357233	chr1.3	44357233	104.541
chr1.3__66007861	chr1.3	66007861	104.811
chr1.3__65474138	chr1.3	65474138	105.503
chr1.3__64534068	chr1.3	64534068	105.9
chr1.3__69965194	chr1.3	69965194	106.46
chr1.3__52190997	chr1.3	52190997	108.934
chr1.3__76195395	chr1.3	76195395	109.196
chr1.3__75051452	chr1.3	75051452	110.488
chr1.3__70871036	chr1.3	70871036	111.213
chr1.3__45705591	chr1.3	45705591	111.671
chr1.3__56652451	chr1.3	56652451	111.755
chr1.3__75658096	chr1.3	75658096	114.139
chr1.3__73390245	chr1.3	73390245	114.476
chr1.3__74854489	chr1.3	74854489	115.038
chr1.3__74854498	chr1.3	74854498	115.727
chr1.3__73294280	chr1.3	73294280	116.421
chr1.3__76411587	chr1.3	76411587	117.291
chr1.3__76079988	chr1.3	76079988	118.857
chr1.3__76357813	chr1.3	76357813	119.749
chr1.3__76232829	chr1.3	76232829	120.628
chr1.3__76226904	chr1.3	76226904	121.055
chr1.3__68335720	chr1.3	68335720	123.266
chr1.3__63487004	chr1.3	63487004	123.984
chr1.3__76660186	chr1.3	76660186	125.143
chr1.3__76100548	chr1.3	76100548	125.314
chr1.3__76681702	chr1.3	76681702	126.732
chr1.3__76195440	chr1.3	76195440	127.468
chr1.3__56652581	chr1.3	56652581	127.482
chr1.3__76260673	chr1.3	76260673	127.582
chr1.3__76556578	chr1.3	76556578	130.654
chr1.3__76250018	chr1.3	76250018	130.672
chr1.3__77736204	chr1.3	77736204	131.291
chr1.3__76226727	chr1.3	76226727	134.937
chr1.3__76195321	chr1.3	76195321	136.013
chr1.3__76258074	chr1.3	76258074	137.541
chr1.3__76556518	chr1.3	76556518	145.248
chr1.3__76487293	chr1.3	76487293	153.047
chr1.4__5190442	chr1.4	5190442	0
chr1.4__11326591	chr1.4	11326591	1.673
chr1.4__4106777	chr1.4	4106777	4.457
chr1.4__12817570	chr1.4	12817570	5.828
chr1.4__5525797	chr1.4	5525797	7.259
chr1.4__7278852	chr1.4	7278852	11.314
chr1.4__19927591	chr1.4	19927591	13.557
chr1.4__4062805	chr1.4	4062805	14.873
chr1.4__4058912	chr1.4	4058912	21.942
chr1.4__15830791	chr1.4	15830791	22.397
chr1.4__15830733	chr1.4	15830733	22.405
chr1.4__18298146	chr1.4	18298146	22.888
chr1.4__19256522	chr1.4	19256522	23.216
chr1.4__19256515	chr1.4	19256515	23.813
chr1.4__13414574	chr1.4	13414574	25.407
chr1.4__2973028	chr1.4	2973028	25.909
chr1.4__8751679	chr1.4	8751679	26.244
chr1.4__4015015	chr1.4	4015015	26.43
chr1.4__18300946	chr1.4	18300946	26.602
chr1.4__18325429	chr1.4	18325429	28.024
chr1.4__14193680	chr1.4	14193680	28.92
chr1.4__13431715	chr1.4	13431715	30.637
chr1.4__13431699	chr1.4	13431699	30.797
chr1.4__14193709	chr1.4	14193709	30.851
chr1.4__13431673	chr1.4	13431673	31.493
chr1.4__31966694	chr1.4	31966694	35.578
chr1.4__11965800	chr1.4	11965800	36.218
chr1.4__18283783	chr1.4	18283783	37.142
chr1.4__11965843	chr1.4	11965843	37.902
chr1.4__20480455	chr1.4	20480455	38.066
chr1.4__28281477	chr1.4	28281477	38.095
chr1.4__16876723	chr1.4	16876723	38.913
chr1.4__15598186	chr1.4	15598186	39.664
chr1.4__16106716	chr1.4	16106716	40.069
chr1.4__22626475	chr1.4	22626475	42.113
chr1.4__27099652	chr1.4	27099652	42.204
chr1.4__10728891	chr1.4	10728891	42.349
chr1.4__29482768	chr1.4	29482768	42.759
chr1.4__28792119	chr1.4	28792119	43.567
chr1.4__16106752	chr1.4	16106752	44.132
chr1.4__31359118	chr1.4	31359118	44.857
chr1.4__15850924	chr1.4	15850924	45.615
chr1.4__28258821	chr1.4	28258821	45.763
chr1.4__37276198	chr1.4	37276198	46.512
chr1.4__18325456	chr1.4	18325456	47.289
chr1.4__22626531	chr1.4	22626531	47.381
chr1.4__21618151	chr1.4	21618151	49.604
chr1.4__23995529	chr1.4	23995529	49.756
chr1.4__26338531	chr1.4	26338531	49.962
chr1.4__31362648	chr1.4	31362648	50.263
chr1.4__16876954	chr1.4	16876954	52.575
chr1.4__36353888	chr1.4	36353888	52.834
chr1.4__32836025	chr1.4	32836025	52.883
chr1.4__30601839	chr1.4	30601839	53.235
chr1.4__38024744	chr1.4	38024744	53.358
chr1.4__20368260	chr1.4	20368260	53.674
chr1.4__22626437	chr1.4	22626437	53.696
chr1.4__37943147	chr1.4	37943147	54.591
chr1.4__37016032	chr1.4	37016032	55.026
chr1.4__29482791	chr1.4	29482791	55.573
chr1.4__43483280	chr1.4	43483280	55.757
chr1.4__36353810	chr1.4	36353810	56.229
chr1.4__21618152	chr1.4	21618152	56.873
chr1.4__20456039	chr1.4	20456039	57.213
chr1.4__39585766	chr1.4	39585766	57.446
chr1.4__46219342	chr1.4	46219342	58.631
chr1.4__37280144	chr1.4	37280144	58.633
chr1.4__23541314	chr1.4	23541314	58.698
chr1.4__37276130	chr1.4	37276130	59.158
chr1.4__29482751	chr1.4	29482751	59.726
chr1.4__31726486	chr1.4	31726486	59.795
chr1.4__41957936	chr1.4	41957936	60.377
chr1.4__29482731	chr1.4	29482731	60.633
chr1.4__22626601	chr1.4	22626601	61.031
chr1.4__46483207	chr1.4	46483207	63.567
chr1.4__30373200	chr1.4	30373200	63.739
chr1.4__29607160	chr1.4	29607160	64.079
chr1.4__36776970	chr1.4	36776970	64.765
chr1.4__29482933	chr1.4	29482933	64.924
chr1.4__38177871	chr1.4	38177871	65.358
chr1.4__35945540	chr1.4	35945540	65.74
chr1.4__38338577	chr1.4	38338577	65.947
chr1.4__38338635	chr1.4	38338635	67.184
chr1.4__29482917	chr1.4	29482917	67.906
chr1.4__44215166	chr1.4	44215166	68.905
chr1.4__35978087	chr1.4	35978087	69.251
chr1.4__43483406	chr1.4	43483406	69.69
chr1.4__29482890	chr1.4	29482890	71.171
chr1.4__43483472	chr1.4	43483472	71.592
chr1.4__54590969	chr1.4	54590969	72.222
chr1.4__42473020	chr1.4	42473020	72.544
chr1.4__40472491	chr1.4	40472491	73.314
chr1.4__45108005	chr1.4	45108005	73.711
chr1.4__48740138	chr1.4	48740138	73.904
chr1.4__38018027	chr1.4	38018027	73.932
chr1.4__54590942	chr1.4	54590942	75.102
chr1.4__43483532	chr1.4	43483532	75.293
chr1.4__2398371	chr1.4	2398371	75.319
chr1.4__48740108	chr1.4	48740108	75.408
chr1.4__43483519	chr1.4	43483519	75.84
chr1.4__59633614	chr1.4	59633614	76.681
chr1.4__79146441	chr1.4	79146441	76.946
chr1.4__38785762	chr1.4	38785762	77.575
chr1.4__60161917	chr1.4	60161917	77.856
chr1.4__54817265	chr1.4	54817265	78.233
chr1.4__49513587	chr1.4	49513587	78.283
chr1.4__54817269	chr1.4	54817269	79.362
chr1.4__50407654	chr1.4	50407654	79.702
chr1.4__63423509	chr1.4	63423509	80.484
chr1.4__49228550	chr1.4	49228550	80.85
chr1.4__63423518	chr1.4	63423518	81.215
chr1.4__45651423	chr1.4	45651423	82.65
chr1.4__49228524	chr1.4	49228524	83.201
chr1.4__46483380	chr1.4	46483380	83.618
chr1.4__76348696	chr1.4	76348696	84.09
chr1.4__59244217	chr1.4	59244217	84.19
chr1.4__34296209	chr1.4	34296209	84.459
chr1.4__60124375	chr1.4	60124375	84.609
chr1.4__58626797	chr1.4	58626797	84.617
chr1.4__55536383	chr1.4	55536383	85.214
chr1.4__63564758	chr1.4	63564758	85.61
chr1.4__49513754	chr1.4	49513754	85.766
chr1.4__52702268	chr1.4	52702268	86.168
chr1.4__52702294	chr1.4	52702294	86.985
chr1.4__56315083	chr1.4	56315083	87.503
chr1.4__47200295	chr1.4	47200295	87.865
chr1.4__40490705	chr1.4	40490705	88.565
chr1.4__54493798	chr1.4	54493798	90.61
chr1.4__56314884	chr1.4	56314884	91.639
chr1.4__65427010	chr1.4	65427010	91.91
chr1.4__47204564	chr1.4	47204564	92.704
chr1.4__76687824	chr1.4	76687824	93.259
chr1.4__59633679	chr1.4	59633679	93.322
chr1.4__79393766	chr1.4	79393766	93.498
chr1.4__49228652	chr1.4	49228652	94.82
chr1.4__76687782	chr1.4	76687782	95.098
chr1.4__61639195	chr1.4	61639195	95.507
chr1.4__70153631	chr1.4	70153631	96.255
chr1.4__51032498	chr1.4	51032498	96.6
chr1.4__47882756	chr1.4	47882756	96.62
chr1.4__48099189	chr1.4	48099189	96.678
chr1.4__51032503	chr1.4	51032503	97.544
chr1.4__70368573	chr1.4	70368573	97.605
chr1.4__77836796	chr1.4	77836796	97.704
chr1.4__51032499	chr1.4	51032499	98.203
chr1.4__79393733	chr1.4	79393733	99.312
chr1.4__69071703	chr1.4	69071703	101.513
chr1.4__61351391	chr1.4	61351391	102.215
chr1.4__77608113	chr1.4	77608113	102.252
chr1.4__58626985	chr1.4	58626985	102.591
chr1.4__78788339	chr1.4	78788339	104.989
chr1.4__63564761	chr1.4	63564761	105.034
chr1.4__70019566	chr1.4	70019566	105.847
chr1.4__58627016	chr1.4	58627016	107.093
chr1.4__82180545	chr1.4	82180545	107.279
chr1.4__74916246	chr1.4	74916246	107.742
chr1.4__74916284	chr1.4	74916284	108.383
chr1.4__79393916	chr1.4	79393916	108.617
chr1.4__80167259	chr1.4	80167259	110.023
chr1.4__63252909	chr1.4	63252909	110.051
chr1.4__80167257	chr1.4	80167257	110.068
chr1.4__61639375	chr1.4	61639375	110.624
chr1.4__78058397	chr1.4	78058397	112.107
chr1.4__81400603	chr1.4	81400603	112.408
chr1.4__81400600	chr1.4	81400600	112.41
chr1.4__75868354	chr1.4	75868354	117.494
chr1.4__66910982	chr1.4	66910982	117.912
chr1.4__82180569	chr1.4	82180569	118.558
chr1.4__87695446	chr1.4	87695446	119.42
chr1.4__79145799	chr1.4	79145799	119.946
chr1.4__86211358	chr1.4	86211358	120.594
chr1.4__77836778	chr1.4	77836778	122.332
chr1.4__84097352	chr1.4	84097352	123.466
chr1.4__80584024	chr1.4	80584024	123.935
chr1.4__84456890	chr1.4	84456890	126.726
chr1.4__80765393	chr1.4	80765393	130.323
chr1.4__80765396	chr1.4	80765396	130.346
chr1.4__87943737	chr1.4	87943737	134.74
chr1.4__87804236	chr1.4	87804236	135.894
chr1.4__86043007	chr1.4	86043007	137.201
chr1.4__84788527	chr1.4	84788527	138.906
chr1.4__83706012	chr1.4	83706012	138.942
chr2.1__3174803	chr2.1	3174803	0
chr2.1__18870703	chr2.1	18870703	0.864
chr2.1__18870713	chr2.1	18870713	0.867
chr2.1__10994168	chr2.1	10994168	2.762
chr2.1__19180667	chr2.1	19180667	4.258
chr2.1__28070561	chr2.1	28070561	4.303
chr2.1__27739520	chr2.1	27739520	8.337
chr2.1__22928140	chr2.1	22928140	9.285
chr2.1__19976575	chr2.1	19976575	9.701
chr2.1__22471692	chr2.1	22471692	10.976
chr2.1__23473157	chr2.1	23473157	13.646
chr2.1__22231381	chr2.1	22231381	13.657
chr2.1__23473158	chr2.1	23473158	13.966
chr2.1__23473216	chr2.1	23473216	14.698
chr2.1__28070755	chr2.1	28070755	14.945
chr2.1__25832207	chr2.1	25832207	15.056
chr2.1__25832205	chr2.1	25832205	15.071
chr2.1__28070788	chr2.1	28070788	15.418
chr2.1__34732902	chr2.1	34732902	15.551
chr2.1__28070759	chr2.1	28070759	15.957
chr2.1__29304391	chr2.1	29304391	17.388
chr2.1__22856185	chr2.1	22856185	18.136
chr2.1__32153382	chr2.1	32153382	19.151
chr2.1__25910443	chr2.1	25910443	20.683
chr2.1__35352909	chr2.1	35352909	20.825
chr2.1__23251067	chr2.1	23251067	21.63
chr2.1__37174283	chr2.1	37174283	21.927
chr2.1__32153399	chr2.1	32153399	22.242
chr2.1__1170086	chr2.1	1170086	22.307
chr2.1__29274680	chr2.1	29274680	22.812
chr2.1__25691807	chr2.1	25691807	23.74
chr2.1__34991208	chr2.1	34991208	25.858
chr2.1__30965227	chr2.1	30965227	27.839
chr2.1__30965237	chr2.1	30965237	28.239
chr2.1__30965292	chr2.1	30965292	28.406
chr2.1__31214285	chr2.1	31214285	28.589
chr2.1__31214330	chr2.1	31214330	29.847
chr2.1__31214328	chr2.1	31214328	29.923
chr2.1__44448204	chr2.1	44448204	30.793
chr2.1__37286874	chr2.1	37286874	31.226
chr2.1__37286817	chr2.1	37286817	33.38
chr2.1__24374170	chr2.1	24374170	33.686
chr2.1__19106534	chr2.1	19106534	34.073
chr2.1__44448055	chr2.1	44448055	34.117
chr2.1__29214773	chr2.1	29214773	34.543
chr2.1__32652712	chr2.1	32652712	35.252
chr2.1__44448164	chr2.1	44448164	35.722
chr2.1__33116862	chr2.1	33116862	36.062
chr2.1__34991220	chr2.1	34991220	36.537
chr2.1__37101680	chr2.1	37101680	37.542
chr2.1__41435765	chr2.1	41435765	39.593
chr2.1__33116710	chr2.1	33116710	39.907
chr2.1__37289411	chr2.1	37289411	40.596
chr2.1__48294826	chr2.1	48294826	41.383
chr2.1__25832258	chr2.1	25832258	41.465
chr2.1__32717211	chr2.1	32717211	41.619
chr2.1__37627928	chr2.1	37627928	42.218
chr2.1__26334127	chr2.1	26334127	43.045
chr2.1__40998592	chr2.1	40998592	43.066
chr2.1__32717382	chr2.1	32717382	43.078
chr2.1__38808623	chr2.1	38808623	43.328
chr2.1__48269896	chr2.1	48269896	43.338
chr2.1__37302871	chr2.1	37302871	43.645
chr2.1__37302876	chr2.1	37302876	43.685
chr2.1__51985083	chr2.1	51985083	43.91
chr2.1__37627938	chr2.1	37627938	44.235
chr2.1__58610370	chr2.1	58610370	44.487
chr2.1__35352875	chr2.1	35352875	44.564
chr2.1__38828178	chr2.1	38828178	44.965
chr2.1__37627944	chr2.1	37627944	45.011
chr2.1__41363608	chr2.1	41363608	46.203
chr2.1__37289309	chr2.1	37289309	46.393
chr2.1__49097594	chr2.1	49097594	47.757
chr2.1__38828388	chr2.1	38828388	47.85
chr2.1__38828294	chr2.1	38828294	48.714
chr2.1__52798404	chr2.1	52798404	48.824
chr2.1__41363767	chr2.1	41363767	48.94
chr2.1__38828295	chr2.1	38828295	49.205
chr2.1__40658337	chr2.1	40658337	50.073
chr2.1__41593818	chr2.1	41593818	50.086
chr2.1__41363642	chr2.1	41363642	50.902
chr2.1__44448382	chr2.1	44448382	52.325
chr2.1__38808577	chr2.1	38808577	52.628
chr2.1__35328569	chr2.1	35328569	52.975
chr2.1__41456313	chr2.1	41456313	53.197
chr2.1__39843827	chr2.1	39843827	53.629
chr2.1__43279006	chr2.1	43279006	53.839
chr2.1__38828407	chr2.1	38828407	55.552
chr2.1__38808597	chr2.1	38808597	55.889
chr2.1__57910906	chr2.1	57910906	56.042
chr2.1__59495544	chr2.1	59495544	56.201
chr2.1__50924764	chr2.1	50924764	56.309
chr2.1__45593186	chr2.1	45593186	56.902
chr2.1__58905778	chr2.1	58905778	57.275
chr2.1__62505561	chr2.1	62505561	57.467
chr2.1__45593128	chr2.1	45593128	57.542
chr2.1__57910925	chr2.1	57910925	58.469
chr2.1__62388843	chr2.1	62388843	59.914
chr2.1__57910920	chr2.1	57910920	59.941
chr2.1__64956654	chr2.1	64956654	61.008
chr2.1__52870342	chr2.1	52870342	61.946
chr2.1__42937729	chr2.1	42937729	62.179
chr2.1__44448153	chr2.1	44448153	62.458
chr2.1__56236799	chr2.1	56236799	62.514
chr2.1__55818948	chr2.1	55818948	64.051
chr2.1__51851986	chr2.1	51851986	64.224
chr2.1__51912414	chr2.1	51912414	65.78
chr2.1__41383708	chr2.1	41383708	65.943
chr2.1__50991635	chr2.1	50991635	66.312
chr2.1__58610627	chr2.1	58610627	66.326
chr2.1__64622430	chr2.1	64622430	67.35
chr2.1__51912408	chr2.1	51912408	67.9
chr2.1__41363823	chr2.1	41363823	68.188
chr2.1__65500852	chr2.1	65500852	70.824
chr2.1__58896956	chr2.1	58896956	71.382
chr2.1__68111811	chr2.1	68111811	72.879
chr2.1__58610570	chr2.1	58610570	72.923
chr2.1__65452811	chr2.1	65452811	72.985
chr2.1__69336041	chr2.1	69336041	74.486
chr2.1__51969644	chr2.1	51969644	74.529
chr2.1__61948079	chr2.1	61948079	74.918
chr2.1__41675863	chr2.1	41675863	75.374
chr2.1__61948037	chr2.1	61948037	75.383
chr2.1__75245036	chr2.1	75245036	76.111
chr2.1__44448523	chr2.1	44448523	77.206
chr2.1__61948171	chr2.1	61948171	77.853
chr2.1__59068929	chr2.1	59068929	79.183
chr2.1__52843977	chr2.1	52843977	79.57
chr2.1__71445341	chr2.1	71445341	80.384
chr2.1__61961389	chr2.1	61961389	81.366
chr2.1__68725192	chr2.1	68725192	82.31
chr2.1__68716613	chr2.1	68716613	84.088
chr2.1__67839978	chr2.1	67839978	84.184
chr2.1__65500844	chr2.1	65500844	84.756
chr2.1__65500902	chr2.1	65500902	85.46
chr2.1__74893481	chr2.1	74893481	86.268
chr2.1__54586034	chr2.1	54586034	86.753
chr2.1__63745841	chr2.1	63745841	89.33
chr2.1__68725225	chr2.1	68725225	92.185
chr2.1__65501039	chr2.1	65501039	95.132
chr2.1__76109259	chr2.1	76109259	95.462
chr2.1__71034132	chr2.1	71034132	95.754
chr2.1__68762503	chr2.1	68762503	96.835
chr2.1__76109170	chr2.1	76109170	100.654
chr2.1__68638098	chr2.1	68638098	100.698
chr2.1__68772205	chr2.1	68772205	100.965
chr2.1__69315345	chr2.1	69315345	104.42
chr2.1__68772006	chr2.1	68772006	108.292
chr2.1__68979169	chr2.1	68979169	116.27
chr2.2__608067	chr2.2	608067	0
chr2.2__17034588	chr2.2	17034588	4.899
chr2.2__7275349	chr2.2	7275349	4.981
chr2.2__7275334	chr2.2	7275334	6.99
chr2.2__9092172	chr2.2	9092172	7.096
chr2.2__9880699	chr2.2	9880699	8.102
chr2.2__12038303	chr2.2	12038303	9.215
chr2.2__16843650	chr2.2	16843650	10.191
chr2.2__16651847	chr2.2	16651847	11.236
chr2.2__18449467	chr2.2	18449467	11.437
chr2.2__9092178	chr2.2	9092178	11.951
chr2.2__6923505	chr2.2	6923505	12.174
chr2.2__9092175	chr2.2	9092175	12.221
chr2.2__17676182	chr2.2	17676182	13.678
chr2.2__17676169	chr2.2	17676169	13.714
chr2.2__14217958	chr2.2	14217958	15.329
chr2.2__12222575	chr2.2	12222575	15.488
chr2.2__15293415	chr2.2	15293415	16.354
chr2.2__14217980	chr2.2	14217980	16.404
chr2.2__14217928	chr2.2	14217928	18.923
chr2.2__14547349	chr2.2	14547349	21.734
chr2.2__7657733	chr2.2	7657733	21.787
chr2.2__23852660	chr2.2	23852660	22.171
chr2.2__17034609	chr2.2	17034609	22.198
chr2.2__38429985	chr2.2	38429985	24.764
chr2.2__17034570	chr2.2	17034570	25.631
chr2.2__19155499	chr2.2	19155499	25.737
chr2.2__19306586	chr2.2	19306586	25.929
chr2.2__17146889	chr2.2	17146889	27.416
chr2.2__14807282	chr2.2	14807282	28.217
chr2.2__32415558	chr2.2	32415558	28.454
chr2.2__29943385	chr2.2	29943385	29.007
chr2.2__32415557	chr2.2	32415557	29.139
chr2.2__29943403	chr2.2	29943403	29.806
chr2.2__29943409	chr2.2	29943409	29.808
chr2.2__29943419	chr2.2	29943419	29.814
chr2.2__10443963	chr2.2	10443963	30.075
chr2.2__30300412	chr2.2	30300412	32.154
chr2.2__25660026	chr2.2	25660026	32.863
chr2.2__21214216	chr2.2	21214216	33.4
chr2.2__35445965	chr2.2	35445965	34.021
chr2.2__21214241	chr2.2	21214241	34.443
chr2.2__17132500	chr2.2	17132500	35.178
chr2.2__20334151	chr2.2	20334151	35.181
chr2.2__3764334	chr2.2	3764334	36.158
chr2.2__16979997	chr2.2	16979997	36.827
chr2.2__35829968	chr2.2	35829968	37.114
chr2.2__31173143	chr2.2	31173143	37.943
chr2.2__17156786	chr2.2	17156786	38.173
chr2.2__21214260	chr2.2	21214260	39.965
chr2.2__22731824	chr2.2	22731824	40.244
chr2.2__21214256	chr2.2	21214256	40.328
chr2.2__15293516	chr2.2	15293516	41.251
chr2.2__17532730	chr2.2	17532730	41.764
chr2.2__30932222	chr2.2	30932222	42.255
chr2.2__45933637	chr2.2	45933637	43.231
chr2.2__35830479	chr2.2	35830479	43.278
chr2.2__46546837	chr2.2	46546837	43.58
chr2.2__46546860	chr2.2	46546860	43.623
chr2.2__30207512	chr2.2	30207512	45.05
chr2.2__55604196	chr2.2	55604196	45.314
chr2.2__38216984	chr2.2	38216984	46.046
chr2.2__42446992	chr2.2	42446992	46.35
chr2.2__39196038	chr2.2	39196038	46.632
chr2.2__23852907	chr2.2	23852907	46.877
chr2.2__45027768	chr2.2	45027768	46.902
chr2.2__29589113	chr2.2	29589113	48.464
chr2.2__50035923	chr2.2	50035923	48.63
chr2.2__28488291	chr2.2	28488291	49.68
chr2.2__55681001	chr2.2	55681001	50.736
chr2.2__21214375	chr2.2	21214375	50.77
chr2.2__30300577	chr2.2	30300577	51.565
chr2.2__28488359	chr2.2	28488359	51.612
chr2.2__71133206	chr2.2	71133206	52.249
chr2.2__29859131	chr2.2	29859131	52.506
chr2.2__53742879	chr2.2	53742879	53.029
chr2.2__5562156	chr2.2	5562156	53.386
chr2.2__28488302	chr2.2	28488302	53.534
chr2.2__38216921	chr2.2	38216921	54.344
chr2.2__46476710	chr2.2	46476710	54.373
chr2.2__28834203	chr2.2	28834203	54.673
chr2.2__52899719	chr2.2	52899719	55.421
chr2.2__30300441	chr2.2	30300441	56.649
chr2.2__29859152	chr2.2	29859152	57.381
chr2.2__38654398	chr2.2	38654398	57.386
chr2.2__28121432	chr2.2	28121432	58.437
chr2.2__35094288	chr2.2	35094288	58.816
chr2.2__57919859	chr2.2	57919859	61.838
chr2.2__30300461	chr2.2	30300461	61.908
chr2.2__45933476	chr2.2	45933476	62.829
chr2.2__35829985	chr2.2	35829985	62.96
chr2.2__68020869	chr2.2	68020869	64.535
chr2.2__45202169	chr2.2	45202169	64.915
chr2.2__41720812	chr2.2	41720812	66.358
chr2.2__55576523	chr2.2	55576523	66.685
chr2.2__38872390	chr2.2	38872390	67.46
chr2.2__38216942	chr2.2	38216942	67.675
chr2.2__60722280	chr2.2	60722280	68.605
chr2.2__45933696	chr2.2	45933696	69.705
chr2.2__60801233	chr2.2	60801233	71.475
chr2.2__35829989	chr2.2	35829989	71.844
chr2.2__60801224	chr2.2	60801224	72.286
chr2.2__60801221	chr2.2	60801221	72.306
chr2.2__60801229	chr2.2	60801229	73.076
chr2.2__60801245	chr2.2	60801245	73.104
chr2.2__41720886	chr2.2	41720886	73.262
chr2.2__54610477	chr2.2	54610477	74.014
chr2.2__49829523	chr2.2	49829523	74.028
chr2.2__46119334	chr2.2	46119334	74.23
chr2.2__46119349	chr2.2	46119349	74.267
chr2.2__55604158	chr2.2	55604158	74.959
chr2.2__45933719	chr2.2	45933719	75.953
chr2.2__46985583	chr2.2	46985583	76.406
chr2.2__42446915	chr2.2	42446915	77.123
chr2.2__42441019	chr2.2	42441019	78.343
chr2.2__42441008	chr2.2	42441008	78.353
chr2.2__46344295	chr2.2	46344295	79.167
chr2.2__53128741	chr2.2	53128741	79.611
chr2.2__53424210	chr2.2	53424210	80.459
chr2.2__61379691	chr2.2	61379691	80.926
chr2.2__54371912	chr2.2	54371912	81.023
chr2.2__58731046	chr2.2	58731046	81.469
chr2.2__60911977	chr2.2	60911977	83.936
chr2.2__58743813	chr2.2	58743813	84.273
chr2.2__58743820	chr2.2	58743820	85.361
chr2.2__38217239	chr2.2	38217239	85.935
chr2.2__60800924	chr2.2	60800924	87.228
chr2.2__63358874	chr2.2	63358874	87.416
chr2.2__61482320	chr2.2	61482320	88.031
chr2.2__49690006	chr2.2	49690006	88.379
chr2.2__61382744	chr2.2	61382744	89.016
chr2.2__46344535	chr2.2	46344535	90.617
chr2.2__68020962	chr2.2	68020962	92.014
chr2.2__62785295	chr2.2	62785295	92.294
chr2.2__66366126	chr2.2	66366126	95.322
chr2.2__60911946	chr2.2	60911946	95.502
chr2.2__65520937	chr2.2	65520937	96.534
chr2.2__46344539	chr2.2	46344539	96.702
chr2.2__69540796	chr2.2	69540796	96.706
chr2.2__66366159	chr2.2	66366159	96.814
chr2.2__61379349	chr2.2	61379349	98.889
chr2.2__62660679	chr2.2	62660679	99.881
chr2.2__66366186	chr2.2	66366186	100.872
chr2.2__65395343	chr2.2	65395343	102.118
chr2.2__66767844	chr2.2	66767844	102.827
chr2.2__63688987	chr2.2	63688987	104.291
chr2.2__62715347	chr2.2	62715347	105.032
chr2.2__68199697	chr2.2	68199697	106.851
chr2.2__65395258	chr2.2	65395258	112.074
chr2.2__66366249	chr2.2	66366249	114.166
chr2.3__72826	chr2.3	72826	0
chr2.3__14296659	chr2.3	14296659	1.794
chr2.3__2088415	chr2.3	2088415	2.79
chr2.3__20103178	chr2.3	20103178	3.307
chr2.3__5559071	chr2.3	5559071	3.355
chr2.3__7524587	chr2.3	7524587	4.684
chr2.3__20670796	chr2.3	20670796	6.392
chr2.3__20670787	chr2.3	20670787	6.986
chr2.3__7264896	chr2.3	7264896	7.789
chr2.3__20103236	chr2.3	20103236	9.212
chr2.3__7524627	chr2.3	7524627	9.897
chr2.3__10528579	chr2.3	10528579	10.305
chr2.3__12714676	chr2.3	12714676	10.7
chr2.3__7265008	chr2.3	7265008	11.627
chr2.3__17373206	chr2.3	17373206	12.345
chr2.3__17373211	chr2.3	17373211	12.358
chr2.3__19972827	chr2.3	19972827	12.522
chr2.3__44196	chr2.3	44196	13.104
chr2.3__11707387	chr2.3	11707387	14.383
chr2.3__2351493	chr2.3	2351493	14.513
chr2.3__1254069	chr2.3	1254069	14.641
chr2.3__17373316	chr2.3	17373316	15.195
chr2.3__10528794	chr2.3	10528794	16.784
chr2.3__20670823	chr2.3	20670823	16.883
chr2.3__20098044	chr2.3	20098044	20.577
chr2.3__12838343	chr2.3	12838343	20.918
chr2.3__38638157	chr2.3	38638157	21.115
chr2.3__23842613	chr2.3	23842613	21.899
chr2.3__20948545	chr2.3	20948545	22.288
chr2.3__21156292	chr2.3	21156292	22.501
chr2.3__20671025	chr2.3	20671025	22.974
chr2.3__20671005	chr2.3	20671005	24.034
chr2.3__20948581	chr2.3	20948581	24.331
chr2.3__38620165	chr2.3	38620165	24.424
chr2.3__21151025	chr2.3	21151025	25.279
chr2.3__12531014	chr2.3	12531014	25.493
chr2.3__14069662	chr2.3	14069662	25.83
chr2.3__26191322	chr2.3	26191322	27.713
chr2.3__21561216	chr2.3	21561216	28.901
chr2.3__2351637	chr2.3	2351637	28.953
chr2.3__22541372	chr2.3	22541372	29.47
chr2.3__12838200	chr2.3	12838200	29.744
chr2.3__20670968	chr2.3	20670968	29.789
chr2.3__23844390	chr2.3	23844390	30.331
chr2.3__23826829	chr2.3	23826829	31.348
chr2.3__23844506	chr2.3	23844506	32.48
chr2.3__23844431	chr2.3	23844431	33.088
chr2.3__40534324	chr2.3	40534324	34.734
chr2.3__52433658	chr2.3	52433658	34.816
chr2.3__22610230	chr2.3	22610230	34.949
chr2.3__25123566	chr2.3	25123566	36.183
chr2.3__22962010	chr2.3	22962010	36.568
chr2.3__26388792	chr2.3	26388792	37.381
chr2.3__49442109	chr2.3	49442109	37.499
chr2.3__29047958	chr2.3	29047958	38.045
chr2.3__27741038	chr2.3	27741038	39.271
chr2.3__26388802	chr2.3	26388802	39.545
chr2.3__11720125	chr2.3	11720125	40.346
chr2.3__40527077	chr2.3	40527077	41.917
chr2.3__27313779	chr2.3	27313779	43.991
chr2.3__40188705	chr2.3	40188705	44.009
chr2.3__27313763	chr2.3	27313763	44.034
chr2.3__2351385	chr2.3	2351385	45.062
chr2.3__24725233	chr2.3	24725233	45.84
chr2.3__52482790	chr2.3	52482790	46.453
chr2.3__38638162	chr2.3	38638162	47.171
chr2.3__26254070	chr2.3	26254070	47.784
chr2.3__42005260	chr2.3	42005260	48.669
chr2.3__31026079	chr2.3	31026079	49.587
chr2.3__52433585	chr2.3	52433585	49.961
chr2.3__31640047	chr2.3	31640047	50.782
chr2.3__26634312	chr2.3	26634312	50.884
chr2.3__40567081	chr2.3	40567081	50.951
chr2.3__12838298	chr2.3	12838298	51.796
chr2.3__42925894	chr2.3	42925894	52.986
chr2.3__52463053	chr2.3	52463053	53.628
chr2.3__52463035	chr2.3	52463035	53.76
chr2.3__52463069	chr2.3	52463069	53.978
chr2.3__38638278	chr2.3	38638278	57.903
chr2.3__39011262	chr2.3	39011262	58.318
chr2.3__52661665	chr2.3	52661665	58.33
chr2.3__42586217	chr2.3	42586217	60.03
chr2.3__54753800	chr2.3	54753800	61.596
chr2.3__45696738	chr2.3	45696738	61.626
chr2.3__58383987	chr2.3	58383987	64.025
chr2.3__42202976	chr2.3	42202976	64.115
chr2.3__46634301	chr2.3	46634301	64.742
chr2.3__56553524	chr2.3	56553524	65.853
chr2.3__47269364	chr2.3	47269364	67.635
chr2.3__45056585	chr2.3	45056585	67.91
chr2.3__39038295	chr2.3	39038295	68.314
chr2.3__52421903	chr2.3	52421903	69.221
chr2.3__46564545	chr2.3	46564545	69.839
chr2.3__42897421	chr2.3	42897421	70
chr2.3__53691330	chr2.3	53691330	70.418
chr2.3__58734458	chr2.3	58734458	74.127
chr2.3__47071052	chr2.3	47071052	74.29
chr2.3__58734461	chr2.3	58734461	74.805
chr2.3__42210473	chr2.3	42210473	75.001
chr2.3__45593359	chr2.3	45593359	76.425
chr2.3__59083503	chr2.3	59083503	78.333
chr2.3__59862317	chr2.3	59862317	79.253
chr2.3__48591996	chr2.3	48591996	79.846
chr2.3__69794179	chr2.3	69794179	79.861
chr2.3__52599099	chr2.3	52599099	80.338
chr2.3__38638247	chr2.3	38638247	80.378
chr2.3__47339607	chr2.3	47339607	80.783
chr2.3__48591945	chr2.3	48591945	81.316
chr2.3__57243108	chr2.3	57243108	81.903
chr2.3__52672433	chr2.3	52672433	82.24
chr2.3__73305008	chr2.3	73305008	83.673
chr2.3__53691458	chr2.3	53691458	84.034
chr2.3__52599253	chr2.3	52599253	84.712
chr2.3__57911550	chr2.3	57911550	85.326
chr2.3__58453661	chr2.3	58453661	87.215
chr2.3__65861912	chr2.3	65861912	88.166
chr2.3__65861864	chr2.3	65861864	88.221
chr2.3__55613935	chr2.3	55613935	90.715
chr2.3__52878857	chr2.3	52878857	92.279
chr2.3__59078853	chr2.3	59078853	92.618
chr2.3__67941913	chr2.3	67941913	93.262
chr2.3__65912229	chr2.3	65912229	97.853
chr2.3__75206156	chr2.3	75206156	98.72
chr2.3__73268125	chr2.3	73268125	100.904
chr2.3__73268112	chr2.3	73268112	100.921
chr2.3__67941933	chr2.3	67941933	107.193
chr2.3__66555991	chr2.3	66555991	111.104
chr2.3__74371206	chr2.3	74371206	111.383
chr2.3__73476834	chr2.3	73476834	115.396
chr2.4__425412	chr2.4	425412	0
chr2.4__7487232	chr2.4	7487232	0.675
chr2.4__425439	chr2.4	425439	0.819
chr2.4__425462	chr2.4	425462	1.696
chr2.4__425455	chr2.4	425455	1.844
chr2.4__425457	chr2.4	425457	1.87
chr2.4__6386436	chr2.4	6386436	2.958
chr2.4__7613991	chr2.4	7613991	3.008
chr2.4__22792165	chr2.4	22792165	3.659
chr2.4__20751573	chr2.4	20751573	3.726
chr2.4__22248933	chr2.4	22248933	4.523
chr2.4__24474242	chr2.4	24474242	4.563
chr2.4__20751533	chr2.4	20751533	5.128
chr2.4__11520019	chr2.4	11520019	5.803
chr2.4__11520046	chr2.4	11520046	6.982
chr2.4__10888481	chr2.4	10888481	6.987
chr2.4__7605263	chr2.4	7605263	7.142
chr2.4__8640477	chr2.4	8640477	7.691
chr2.4__14788501	chr2.4	14788501	7.948
chr2.4__22340828	chr2.4	22340828	8.274
chr2.4__20051537	chr2.4	20051537	8.821
chr2.4__14788533	chr2.4	14788533	9.072
chr2.4__2196082	chr2.4	2196082	9.412
chr2.4__14788510	chr2.4	14788510	10.13
chr2.4__10983402	chr2.4	10983402	10.952
chr2.4__18509860	chr2.4	18509860	11.662
chr2.4__11116318	chr2.4	11116318	11.758
chr2.4__18364759	chr2.4	18364759	11.89
chr2.4__26907695	chr2.4	26907695	11.901
chr2.4__13819185	chr2.4	13819185	13.804
chr2.4__25183931	chr2.4	25183931	13.962
chr2.4__20751614	chr2.4	20751614	14.68
chr2.4__22340835	chr2.4	22340835	14.875
chr2.4__5694221	chr2.4	5694221	15.251
chr2.4__16761551	chr2.4	16761551	15.427
chr2.4__22341109	chr2.4	22341109	17.213
chr2.4__20751619	chr2.4	20751619	17.796
chr2.4__29146819	chr2.4	29146819	17.843
chr2.4__23369778	chr2.4	23369778	19.521
chr2.4__20751549	chr2.4	20751549	20.135
chr2.4__20751577	chr2.4	20751577	20.138
chr2.4__20751568	chr2.4	20751568	21.097
chr2.4__20751582	chr2.4	20751582	21.102
chr2.4__20751519	chr2.4	20751519	21.286
chr2.4__22322957	chr2.4	22322957	21.31
chr2.4__20751570	chr2.4	20751570	22.415
chr2.4__25944359	chr2.4	25944359	22.791
chr2.4__20119552	chr2.4	20119552	23.189
chr2.4__20119539	chr2.4	20119539	23.427
chr2.4__11886885	chr2.4	11886885	23.492
chr2.4__20119551	chr2.4	20119551	24.269
chr2.4__22341066	chr2.4	22341066	24.329
chr2.4__28006200	chr2.4	28006200	25.717
chr2.4__28006146	chr2.4	28006146	26.523
chr2.4__38977507	chr2.4	38977507	26.719
chr2.4__34668227	chr2.4	34668227	26.831
chr2.4__33645096	chr2.4	33645096	27.083
chr2.4__22341196	chr2.4	22341196	27.846
chr2.4__32013154	chr2.4	32013154	28.046
chr2.4__28968333	chr2.4	28968333	28.251
chr2.4__30821852	chr2.4	30821852	29.412
chr2.4__38977472	chr2.4	38977472	29.587
chr2.4__31417630	chr2.4	31417630	29.612
chr2.4__34206140	chr2.4	34206140	29.794
chr2.4__22279459	chr2.4	22279459	29.981
chr2.4__22279472	chr2.4	22279472	30.127
chr2.4__22279477	chr2.4	22279477	30.143
chr2.4__22279483	chr2.4	22279483	30.21
chr2.4__24608908	chr2.4	24608908	30.278
chr2.4__24634182	chr2.4	24634182	30.901
chr2.4__32927223	chr2.4	32927223	31.185
chr2.4__43016041	chr2.4	43016041	31.212
chr2.4__31071269	chr2.4	31071269	31.311
chr2.4__22341227	chr2.4	22341227	31.587
chr2.4__32673125	chr2.4	32673125	31.806
chr2.4__14788408	chr2.4	14788408	32.368
chr2.4__49418150	chr2.4	49418150	32.403
chr2.4__11520033	chr2.4	11520033	32.885
chr2.4__23317546	chr2.4	23317546	34.495
chr2.4__28959175	chr2.4	28959175	34.535
chr2.4__28234549	chr2.4	28234549	35.268
chr2.4__30904722	chr2.4	30904722	35.568
chr2.4__23770731	chr2.4	23770731	35.924
chr2.4__31944940	chr2.4	31944940	35.948
chr2.4__24608820	chr2.4	24608820	35.994
chr2.4__33713239	chr2.4	33713239	36.96
chr2.4__31071390	chr2.4	31071390	37.8
chr2.4__34668226	chr2.4	34668226	37.911
chr2.4__33858444	chr2.4	33858444	37.942
chr2.4__22340844	chr2.4	22340844	37.963
chr2.4__44392002	chr2.4	44392002	38.962
chr2.4__32929554	chr2.4	32929554	39.891
chr2.4__39829258	chr2.4	39829258	40.367
chr2.4__32929585	chr2.4	32929585	40.497
chr2.4__44411608	chr2.4	44411608	40.709
chr2.4__26907710	chr2.4	26907710	41.316
chr2.4__33988392	chr2.4	33988392	41.534
chr2.4__39640963	chr2.4	39640963	42.713
chr2.4__33647862	chr2.4	33647862	42.893
chr2.4__23369751	chr2.4	23369751	44.421
chr2.4__42085815	chr2.4	42085815	44.76
chr2.4__34668118	chr2.4	34668118	44.894
chr2.4__34572430	chr2.4	34572430	45.68
chr2.4__33674949	chr2.4	33674949	45.76
chr2.4__48183216	chr2.4	48183216	46.302
chr2.4__39641011	chr2.4	39641011	48.724
chr2.4__33498089	chr2.4	33498089	49.26
chr2.4__42077867	chr2.4	42077867	49.403
chr2.4__42077930	chr2.4	42077930	50.052
chr2.4__43465868	chr2.4	43465868	50.17
chr2.4__49497618	chr2.4	49497618	50.314
chr2.4__44581913	chr2.4	44581913	50.721
chr2.4__34668011	chr2.4	34668011	50.876
chr2.4__34572343	chr2.4	34572343	51.278
chr2.4__44660712	chr2.4	44660712	51.981
chr2.4__44826082	chr2.4	44826082	52.182
chr2.4__39558402	chr2.4	39558402	52.289
chr2.4__47884371	chr2.4	47884371	52.397
chr2.4__39633794	chr2.4	39633794	53.364
chr2.4__54351030	chr2.4	54351030	53.738
chr2.4__48034070	chr2.4	48034070	54.16
chr2.4__44551248	chr2.4	44551248	54.19
chr2.4__42877195	chr2.4	42877195	54.265
chr2.4__49575505	chr2.4	49575505	54.697
chr2.4__34695713	chr2.4	34695713	55.021
chr2.4__48034093	chr2.4	48034093	55.401
chr2.4__49502401	chr2.4	49502401	55.636
chr2.4__44282090	chr2.4	44282090	55.92
chr2.4__52476618	chr2.4	52476618	55.979
chr2.4__49575529	chr2.4	49575529	56.398
chr2.4__39558296	chr2.4	39558296	56.734
chr2.4__48183086	chr2.4	48183086	57.066
chr2.4__23892900	chr2.4	23892900	57.667
chr2.4__42627629	chr2.4	42627629	58.432
chr2.4__55899518	chr2.4	55899518	59.203
chr2.4__44699831	chr2.4	44699831	59.444
chr2.4__49970021	chr2.4	49970021	59.547
chr2.4__48040421	chr2.4	48040421	59.841
chr2.4__56162069	chr2.4	56162069	60.828
chr2.4__36940003	chr2.4	36940003	60.879
chr2.4__49516449	chr2.4	49516449	60.952
chr2.4__56632665	chr2.4	56632665	61.082
chr2.4__39558496	chr2.4	39558496	61.445
chr2.4__58209719	chr2.4	58209719	62.541
chr2.4__34456705	chr2.4	34456705	63.218
chr2.4__48020205	chr2.4	48020205	63.46
chr2.4__48003181	chr2.4	48003181	63.644
chr2.4__44543570	chr2.4	44543570	63.964
chr2.4__48691263	chr2.4	48691263	64.113
chr2.4__48003182	chr2.4	48003182	64.233
chr2.4__62022739	chr2.4	62022739	64.949
chr2.4__34668136	chr2.4	34668136	65.702
chr2.4__56632712	chr2.4	56632712	66.168
chr2.4__48183506	chr2.4	48183506	66.845
chr2.4__56386921	chr2.4	56386921	67.541
chr2.4__57864854	chr2.4	57864854	67.828
chr2.4__58455932	chr2.4	58455932	67.915
chr2.4__47562024	chr2.4	47562024	68.244
chr2.4__48183241	chr2.4	48183241	69.087
chr2.4__42877316	chr2.4	42877316	69.499
chr2.4__49571123	chr2.4	49571123	69.698
chr2.4__58440013	chr2.4	58440013	70.357
chr2.4__57740660	chr2.4	57740660	70.547
chr2.4__58643643	chr2.4	58643643	71.024
chr2.4__59447242	chr2.4	59447242	71.907
chr2.4__59167922	chr2.4	59167922	73.501
chr2.4__48183359	chr2.4	48183359	73.507
chr2.4__56624850	chr2.4	56624850	73.584
chr2.4__59167985	chr2.4	59167985	75.051
chr2.4__58580734	chr2.4	58580734	76.546
chr2.4__74957401	chr2.4	74957401	77.138
chr2.4__74957411	chr2.4	74957411	77.744
chr2.4__58643994	chr2.4	58643994	77.789
chr2.4__58643977	chr2.4	58643977	77.79
chr2.4__58643945	chr2.4	58643945	77.799
chr2.4__59032619	chr2.4	59032619	78.042
chr2.4__63933602	chr2.4	63933602	78.258
chr2.4__59032649	chr2.4	59032649	78.495
chr2.4__57705415	chr2.4	57705415	79.029
chr2.4__59032651	chr2.4	59032651	79.789
chr2.4__58580667	chr2.4	58580667	79.984
chr2.4__49704729	chr2.4	49704729	80.387
chr2.4__59032667	chr2.4	59032667	80.637
chr2.4__55119137	chr2.4	55119137	81.136
chr2.4__49283790	chr2.4	49283790	81.7
chr2.4__52727867	chr2.4	52727867	81.984
chr2.4__58699791	chr2.4	58699791	82.012
chr2.4__49056959	chr2.4	49056959	82.832
chr2.4__69101835	chr2.4	69101835	82.983
chr2.4__52727966	chr2.4	52727966	83.475
chr2.4__59447302	chr2.4	59447302	84.21
chr2.4__64092458	chr2.4	64092458	85.367
chr2.4__64092461	chr2.4	64092461	86.183
chr2.4__59033372	chr2.4	59033372	87.223
chr2.4__58923732	chr2.4	58923732	87.494
chr2.4__60404792	chr2.4	60404792	89.616
chr2.4__59168451	chr2.4	59168451	90.961
chr2.4__58750998	chr2.4	58750998	91.117
chr2.4__60404789	chr2.4	60404789	91.31
chr2.4__60404834	chr2.4	60404834	93.152
chr2.4__62088561	chr2.4	62088561	93.256
chr2.4__68827543	chr2.4	68827543	94.735
chr2.4__68827546	chr2.4	68827546	94.745
chr2.4__68827552	chr2.4	68827552	95.534
chr2.4__59447305	chr2.4	59447305	96.633
chr2.4__73952174	chr2.4	73952174	97.129
chr2.4__72518719	chr2.4	72518719	98.048
chr2.4__58923785	chr2.4	58923785	98.068
chr2.4__63342778	chr2.4	63342778	98.734
chr2.4__60404842	chr2.4	60404842	99.23
chr2.4__59447341	chr2.4	59447341	100.604
chr2.4__73563153	chr2.4	73563153	103.936
chr2.4__67847251	chr2.4	67847251	105.303
chr2.4__73563164	chr2.4	73563164	105.603
chr2.4__70614322	chr2.4	70614322	108.997
chr2.4__67847050	chr2.4	67847050	113.877
chr3.1__1158040	chr3.1	1158040	0
chr3.1__1158034	chr3.1	1158034	1.193
chr3.1__7008897	chr3.1	7008897	9.535
chr3.1__7008874	chr3.1	7008874	9.631
chr3.1__2039596	chr3.1	2039596	12.519
chr3.1__2039566	chr3.1	2039566	13.588
chr3.1__1098336	chr3.1	1098336	17.435
chr3.1__3855157	chr3.1	3855157	18.911
chr3.1__2039748	chr3.1	2039748	19.026
chr3.1__1968128	chr3.1	1968128	19.228
chr3.1__1967994	chr3.1	1967994	20.082
chr3.1__3855226	chr3.1	3855226	20.328
chr3.1__1968087	chr3.1	1968087	21.566
chr3.1__1967898	chr3.1	1967898	23.224
chr3.1__1990227	chr3.1	1990227	26.585
chr3.1__8901097	chr3.1	8901097	27.184
chr3.1__6923164	chr3.1	6923164	27.301
chr3.1__7739483	chr3.1	7739483	27.366
chr3.1__1990231	chr3.1	1990231	28.175
chr3.1__10957102	chr3.1	10957102	29.646
chr3.1__17738958	chr3.1	17738958	29.852
chr3.1__7008914	chr3.1	7008914	30.467
chr3.1__4477983	chr3.1	4477983	31.238
chr3.1__21794801	chr3.1	21794801	31.381
chr3.1__4477965	chr3.1	4477965	31.782
chr3.1__10565379	chr3.1	10565379	33.891
chr3.1__3472892	chr3.1	3472892	34.744
chr3.1__3472908	chr3.1	3472908	35.062
chr3.1__10557609	chr3.1	10557609	35.337
chr3.1__3472894	chr3.1	3472894	35.921
chr3.1__21794814	chr3.1	21794814	36.212
chr3.1__14028528	chr3.1	14028528	37.323
chr3.1__10557567	chr3.1	10557567	37.373
chr3.1__10236476	chr3.1	10236476	37.523
chr3.1__5260921	chr3.1	5260921	38.232
chr3.1__11505198	chr3.1	11505198	38.69
chr3.1__21990784	chr3.1	21990784	39.83
chr3.1__6727721	chr3.1	6727721	40.456
chr3.1__21990778	chr3.1	21990778	40.705
chr3.1__6727690	chr3.1	6727690	40.953
chr3.1__13517817	chr3.1	13517817	41.334
chr3.1__16855794	chr3.1	16855794	41.954
chr3.1__14612234	chr3.1	14612234	43.398
chr3.1__11995666	chr3.1	11995666	43.589
chr3.1__17771490	chr3.1	17771490	44.173
chr3.1__6950803	chr3.1	6950803	44.174
chr3.1__17771496	chr3.1	17771496	44.974
chr3.1__17771663	chr3.1	17771663	46.388
chr3.1__9450935	chr3.1	9450935	46.407
chr3.1__10149275	chr3.1	10149275	46.481
chr3.1__16855818	chr3.1	16855818	46.601
chr3.1__13755410	chr3.1	13755410	47.569
chr3.1__2019302	chr3.1	2019302	47.809
chr3.1__13518021	chr3.1	13518021	47.817
chr3.1__17771499	chr3.1	17771499	47.961
chr3.1__25410543	chr3.1	25410543	48.431
chr3.1__20366040	chr3.1	20366040	48.972
chr3.1__13518025	chr3.1	13518025	50.355
chr3.1__3473431	chr3.1	3473431	50.774
chr3.1__13518006	chr3.1	13518006	50.854
chr3.1__21551148	chr3.1	21551148	51.499
chr3.1__10977856	chr3.1	10977856	51.627
chr3.1__13517856	chr3.1	13517856	52.298
chr3.1__17771739	chr3.1	17771739	52.442
chr3.1__24556149	chr3.1	24556149	52.673
chr3.1__6950747	chr3.1	6950747	53.106
chr3.1__21265223	chr3.1	21265223	53.538
chr3.1__14028578	chr3.1	14028578	53.895
chr3.1__14028575	chr3.1	14028575	53.934
chr3.1__11995696	chr3.1	11995696	54.168
chr3.1__15041022	chr3.1	15041022	54.234
chr3.1__21851524	chr3.1	21851524	54.297
chr3.1__10994884	chr3.1	10994884	54.977
chr3.1__32993396	chr3.1	32993396	55.356
chr3.1__15955871	chr3.1	15955871	55.47
chr3.1__2069024	chr3.1	2069024	55.485
chr3.1__21551206	chr3.1	21551206	55.559
chr3.1__16359036	chr3.1	16359036	56.314
chr3.1__16600697	chr3.1	16600697	56.402
chr3.1__35511599	chr3.1	35511599	56.725
chr3.1__24556189	chr3.1	24556189	57.315
chr3.1__13517924	chr3.1	13517924	57.389
chr3.1__29882701	chr3.1	29882701	57.661
chr3.1__13517873	chr3.1	13517873	57.903
chr3.1__26138127	chr3.1	26138127	58.676
chr3.1__8599970	chr3.1	8599970	59.016
chr3.1__16855711	chr3.1	16855711	59.667
chr3.1__25053210	chr3.1	25053210	61.71
chr3.1__29874113	chr3.1	29874113	61.991
chr3.1__27013022	chr3.1	27013022	62.068
chr3.1__26138095	chr3.1	26138095	62.232
chr3.1__16828513	chr3.1	16828513	62.286
chr3.1__33000252	chr3.1	33000252	62.416
chr3.1__25053191	chr3.1	25053191	62.882
chr3.1__16828529	chr3.1	16828529	63.149
chr3.1__26786355	chr3.1	26786355	63.269
chr3.1__17641303	chr3.1	17641303	63.791
chr3.1__29999115	chr3.1	29999115	64.013
chr3.1__22784419	chr3.1	22784419	64.967
chr3.1__13518075	chr3.1	13518075	65.73
chr3.1__34158961	chr3.1	34158961	65.765
chr3.1__21547556	chr3.1	21547556	65.824
chr3.1__23725829	chr3.1	23725829	66.367
chr3.1__25388624	chr3.1	25388624	66.396
chr3.1__29973686	chr3.1	29973686	66.594
chr3.1__34158957	chr3.1	34158957	66.64
chr3.1__36065731	chr3.1	36065731	66.904
chr3.1__27013050	chr3.1	27013050	67.121
chr3.1__29936484	chr3.1	29936484	67.26
chr3.1__17641193	chr3.1	17641193	67.649
chr3.1__23725879	chr3.1	23725879	67.781
chr3.1__23725898	chr3.1	23725898	67.819
chr3.1__36065739	chr3.1	36065739	68.561
chr3.1__16855737	chr3.1	16855737	68.78
chr3.1__18221748	chr3.1	18221748	69.055
chr3.1__32456000	chr3.1	32456000	69.151
chr3.1__15956012	chr3.1	15956012	69.307
chr3.1__23725915	chr3.1	23725915	69.315
chr3.1__32455952	chr3.1	32455952	69.397
chr3.1__25410544	chr3.1	25410544	69.58
chr3.1__43508994	chr3.1	43508994	69.628
chr3.1__16828567	chr3.1	16828567	70.127
chr3.1__21125516	chr3.1	21125516	70.221
chr3.1__26023072	chr3.1	26023072	70.597
chr3.1__23217194	chr3.1	23217194	70.602
chr3.1__46653131	chr3.1	46653131	70.844
chr3.1__35511676	chr3.1	35511676	71.449
chr3.1__37861835	chr3.1	37861835	71.698
chr3.1__23725786	chr3.1	23725786	71.985
chr3.1__24141014	chr3.1	24141014	72.167
chr3.1__32179518	chr3.1	32179518	72.517
chr3.1__34998213	chr3.1	34998213	73.083
chr3.1__27020985	chr3.1	27020985	73.412
chr3.1__30030056	chr3.1	30030056	73.711
chr3.1__21879455	chr3.1	21879455	73.724
chr3.1__38813764	chr3.1	38813764	73.725
chr3.1__40226539	chr3.1	40226539	76.864
chr3.1__25372586	chr3.1	25372586	77.1
chr3.1__46880969	chr3.1	46880969	77.269
chr3.1__34603525	chr3.1	34603525	77.461
chr3.1__40564795	chr3.1	40564795	78.305
chr3.1__24556218	chr3.1	24556218	79.01
chr3.1__35834333	chr3.1	35834333	79.342
chr3.1__35510281	chr3.1	35510281	79.531
chr3.1__34998290	chr3.1	34998290	79.646
chr3.1__23726078	chr3.1	23726078	80.061
chr3.1__25388572	chr3.1	25388572	80.135
chr3.1__35034369	chr3.1	35034369	81.148
chr3.1__38479843	chr3.1	38479843	81.24
chr3.1__43386430	chr3.1	43386430	82.103
chr3.1__42316295	chr3.1	42316295	82.157
chr3.1__50248394	chr3.1	50248394	82.38
chr3.1__32488644	chr3.1	32488644	83.161
chr3.1__35034253	chr3.1	35034253	83.233
chr3.1__40393769	chr3.1	40393769	83.395
chr3.1__32866833	chr3.1	32866833	83.788
chr3.1__37012888	chr3.1	37012888	83.792
chr3.1__40565101	chr3.1	40565101	84.284
chr3.1__81909014	chr3.1	81909014	84.52
chr3.1__49183566	chr3.1	49183566	84.57
chr3.1__37012863	chr3.1	37012863	84.652
chr3.1__42316358	chr3.1	42316358	85.14
chr3.1__46820308	chr3.1	46820308	85.186
chr3.1__42316373	chr3.1	42316373	85.289
chr3.1__42901749	chr3.1	42901749	85.417
chr3.1__35036928	chr3.1	35036928	86.055
chr3.1__46873154	chr3.1	46873154	86.846
chr3.1__32886933	chr3.1	32886933	87.769
chr3.1__52749815	chr3.1	52749815	87.858
chr3.1__40158618	chr3.1	40158618	88.157
chr3.1__53033095	chr3.1	53033095	88.797
chr3.1__36487454	chr3.1	36487454	88.822
chr3.1__53199141	chr3.1	53199141	88.975
chr3.1__38533879	chr3.1	38533879	89.694
chr3.1__53038534	chr3.1	53038534	89.777
chr3.1__27021042	chr3.1	27021042	90.024
chr3.1__49974142	chr3.1	49974142	90.03
chr3.1__41152799	chr3.1	41152799	90.78
chr3.1__48764460	chr3.1	48764460	90.929
chr3.1__25391855	chr3.1	25391855	91.426
chr3.1__51436804	chr3.1	51436804	91.57
chr3.1__52749869	chr3.1	52749869	91.746
chr3.1__55399370	chr3.1	55399370	92.677
chr3.1__54234393	chr3.1	54234393	94.863
chr3.1__55337801	chr3.1	55337801	94.916
chr3.1__57994497	chr3.1	57994497	95.276
chr3.1__54234380	chr3.1	54234380	95.469
chr3.1__54337830	chr3.1	54337830	95.525
chr3.1__49183580	chr3.1	49183580	95.539
chr3.1__49183582	chr3.1	49183582	95.613
chr3.1__61909108	chr3.1	61909108	95.918
chr3.1__38519891	chr3.1	38519891	96.137
chr3.1__53199240	chr3.1	53199240	96.214
chr3.1__55337732	chr3.1	55337732	96.45
chr3.1__55337802	chr3.1	55337802	96.854
chr3.1__50248407	chr3.1	50248407	97.52
chr3.1__39909921	chr3.1	39909921	97.655
chr3.1__48865937	chr3.1	48865937	98.015
chr3.1__48865940	chr3.1	48865940	98.069
chr3.1__48865916	chr3.1	48865916	98.071
chr3.1__55399372	chr3.1	55399372	98.265
chr3.1__57627185	chr3.1	57627185	98.901
chr3.1__58321548	chr3.1	58321548	101.006
chr3.1__42316498	chr3.1	42316498	101.234
chr3.1__55641154	chr3.1	55641154	101.238
chr3.1__57994527	chr3.1	57994527	102.217
chr3.1__53439004	chr3.1	53439004	102.569
chr3.1__58318996	chr3.1	58318996	104.095
chr3.1__72205919	chr3.1	72205919	105.192
chr3.1__54377285	chr3.1	54377285	105.534
chr3.1__56706477	chr3.1	56706477	105.973
chr3.1__66566877	chr3.1	66566877	106.177
chr3.1__54377284	chr3.1	54377284	106.202
chr3.1__54234484	chr3.1	54234484	106.834
chr3.1__61376454	chr3.1	61376454	107.183
chr3.1__54307472	chr3.1	54307472	107.405
chr3.1__62249882	chr3.1	62249882	108.201
chr3.1__49183757	chr3.1	49183757	108.541
chr3.1__71622184	chr3.1	71622184	108.703
chr3.1__71489595	chr3.1	71489595	109.823
chr3.1__54234518	chr3.1	54234518	110.08
chr3.1__60129252	chr3.1	60129252	110.108
chr3.1__57339677	chr3.1	57339677	110.452
chr3.1__50248607	chr3.1	50248607	110.716
chr3.1__61226846	chr3.1	61226846	112.253
chr3.1__66566859	chr3.1	66566859	112.537
chr3.1__67986154	chr3.1	67986154	112.692
chr3.1__68193478	chr3.1	68193478	113.189
chr3.1__61092860	chr3.1	61092860	113.417
chr3.1__40757188	chr3.1	40757188	113.599
chr3.1__78888268	chr3.1	78888268	113.901
chr3.1__78081507	chr3.1	78081507	114.36
chr3.1__66353098	chr3.1	66353098	114.864
chr3.1__72205820	chr3.1	72205820	114.886
chr3.1__44550405	chr3.1	44550405	115.126
chr3.1__60024731	chr3.1	60024731	115.657
chr3.1__85560937	chr3.1	85560937	116.223
chr3.1__66328240	chr3.1	66328240	116.709
chr3.1__57994593	chr3.1	57994593	118.069
chr3.1__78081516	chr3.1	78081516	118.414
chr3.1__70624084	chr3.1	70624084	119.013
chr3.1__88512602	chr3.1	88512602	119.119
chr3.1__79582849	chr3.1	79582849	121.834
chr3.1__78979507	chr3.1	78979507	122.072
chr3.1__72463533	chr3.1	72463533	122.905
chr3.1__69447520	chr3.1	69447520	123.011
chr3.1__74885065	chr3.1	74885065	125.075
chr3.1__66734661	chr3.1	66734661	125.217
chr3.1__90245385	chr3.1	90245385	125.711
chr3.1__85561508	chr3.1	85561508	126.011
chr3.1__78081467	chr3.1	78081467	127.642
chr3.1__81399646	chr3.1	81399646	128.263
chr3.1__72888025	chr3.1	72888025	129.958
chr3.1__58321485	chr3.1	58321485	130.821
chr3.1__78724575	chr3.1	78724575	133.046
chr3.1__78912928	chr3.1	78912928	135.441
chr3.1__79582962	chr3.1	79582962	135.848
chr3.1__78980275	chr3.1	78980275	136.667
chr3.1__92133211	chr3.1	92133211	137.223
chr3.1__82477645	chr3.1	82477645	137.971
chr3.1__81386287	chr3.1	81386287	140.941
chr3.1__90931950	chr3.1	90931950	148.148
chr3.2__1166112	chr3.2	1166112	0
chr3.2__19778292	chr3.2	19778292	0.357
chr3.2__16652325	chr3.2	16652325	1.005
chr3.2__5360753	chr3.2	5360753	1.898
chr3.2__3227937	chr3.2	3227937	4.197
chr3.2__3191174	chr3.2	3191174	5.192
chr3.2__3557438	chr3.2	3557438	5.824
chr3.2__5152993	chr3.2	5152993	6.589
chr3.2__4096736	chr3.2	4096736	7.676
chr3.2__10464917	chr3.2	10464917	7.705
chr3.2__5751961	chr3.2	5751961	9.066
chr3.2__9234370	chr3.2	9234370	12.178
chr3.2__9154255	chr3.2	9154255	12.381
chr3.2__5624943	chr3.2	5624943	12.445
chr3.2__26063416	chr3.2	26063416	12.829
chr3.2__4092574	chr3.2	4092574	13.02
chr3.2__4206000	chr3.2	4206000	14.494
chr3.2__7600877	chr3.2	7600877	14.85
chr3.2__16652279	chr3.2	16652279	15.044
chr3.2__22104479	chr3.2	22104479	16.343
chr3.2__24937662	chr3.2	24937662	16.999
chr3.2__10464955	chr3.2	10464955	17.339
chr3.2__10464929	chr3.2	10464929	17.343
chr3.2__7460406	chr3.2	7460406	17.714
chr3.2__21923881	chr3.2	21923881	17.727
chr3.2__23562615	chr3.2	23562615	19.103
chr3.2__15112964	chr3.2	15112964	19.441
chr3.2__10312046	chr3.2	10312046	19.681
chr3.2__5360563	chr3.2	5360563	20.326
chr3.2__15113026	chr3.2	15113026	20.433
chr3.2__19782197	chr3.2	19782197	20.635
chr3.2__23567129	chr3.2	23567129	21.786
chr3.2__4096807	chr3.2	4096807	21.825
chr3.2__24954327	chr3.2	24954327	21.869
chr3.2__25187630	chr3.2	25187630	22.149
chr3.2__4096830	chr3.2	4096830	23.044
chr3.2__21857666	chr3.2	21857666	23.403
chr3.2__5624964	chr3.2	5624964	23.558
chr3.2__29030021	chr3.2	29030021	24.673
chr3.2__23796876	chr3.2	23796876	24.771
chr3.2__19778235	chr3.2	19778235	24.878
chr3.2__10301901	chr3.2	10301901	25.039
chr3.2__4096973	chr3.2	4096973	25.279
chr3.2__29405601	chr3.2	29405601	25.716
chr3.2__24093740	chr3.2	24093740	25.917
chr3.2__30912006	chr3.2	30912006	26.112
chr3.2__990762	chr3.2	990762	26.467
chr3.2__30706055	chr3.2	30706055	27.24
chr3.2__4205949	chr3.2	4205949	27.736
chr3.2__29111077	chr3.2	29111077	28.119
chr3.2__29162816	chr3.2	29162816	28.248
chr3.2__24900399	chr3.2	24900399	28.531
chr3.2__16789587	chr3.2	16789587	29.469
chr3.2__25557849	chr3.2	25557849	30.051
chr3.2__26657401	chr3.2	26657401	31.299
chr3.2__21923830	chr3.2	21923830	31.434
chr3.2__31539375	chr3.2	31539375	32.149
chr3.2__27280506	chr3.2	27280506	32.198
chr3.2__23273218	chr3.2	23273218	32.406
chr3.2__24900580	chr3.2	24900580	32.492
chr3.2__31119170	chr3.2	31119170	32.643
chr3.2__28997670	chr3.2	28997670	33.378
chr3.2__29548023	chr3.2	29548023	33.667
chr3.2__26471256	chr3.2	26471256	33.796
chr3.2__10440488	chr3.2	10440488	34.244
chr3.2__31086884	chr3.2	31086884	34.303
chr3.2__29362214	chr3.2	29362214	34.952
chr3.2__24900573	chr3.2	24900573	35.318
chr3.2__30920521	chr3.2	30920521	35.54
chr3.2__19769556	chr3.2	19769556	35.941
chr3.2__22104610	chr3.2	22104610	36.366
chr3.2__24900582	chr3.2	24900582	37.373
chr3.2__31365096	chr3.2	31365096	38.47
chr3.2__33051568	chr3.2	33051568	39.418
chr3.2__31365100	chr3.2	31365100	39.612
chr3.2__29881314	chr3.2	29881314	39.9
chr3.2__35679860	chr3.2	35679860	40.206
chr3.2__31555866	chr3.2	31555866	40.568
chr3.2__30581557	chr3.2	30581557	41.687
chr3.2__29886564	chr3.2	29886564	41.726
chr3.2__31091968	chr3.2	31091968	41.951
chr3.2__47826678	chr3.2	47826678	42.312
chr3.2__37610952	chr3.2	37610952	42.809
chr3.2__30581578	chr3.2	30581578	42.844
chr3.2__23826325	chr3.2	23826325	43.355
chr3.2__4096982	chr3.2	4096982	43.468
chr3.2__26471267	chr3.2	26471267	43.688
chr3.2__32516981	chr3.2	32516981	44.129
chr3.2__32516940	chr3.2	32516940	44.254
chr3.2__36761401	chr3.2	36761401	44.272
chr3.2__41642544	chr3.2	41642544	44.792
chr3.2__36149022	chr3.2	36149022	44.859
chr3.2__31001516	chr3.2	31001516	44.961
chr3.2__38234367	chr3.2	38234367	45.236
chr3.2__30655699	chr3.2	30655699	45.445
chr3.2__39652471	chr3.2	39652471	45.519
chr3.2__29886676	chr3.2	29886676	45.55
chr3.2__47826677	chr3.2	47826677	46.606
chr3.2__49864403	chr3.2	49864403	46.705
chr3.2__39652401	chr3.2	39652401	46.799
chr3.2__29172027	chr3.2	29172027	46.97
chr3.2__41440814	chr3.2	41440814	48.553
chr3.2__31033184	chr3.2	31033184	48.619
chr3.2__32525207	chr3.2	32525207	49.614
chr3.2__35701324	chr3.2	35701324	49.657
chr3.2__17571347	chr3.2	17571347	50.018
chr3.2__31033230	chr3.2	31033230	50.611
chr3.2__31033214	chr3.2	31033214	50.95
chr3.2__41436412	chr3.2	41436412	51.123
chr3.2__38917184	chr3.2	38917184	51.175
chr3.2__31033216	chr3.2	31033216	51.412
chr3.2__31033229	chr3.2	31033229	52.023
chr3.2__35505404	chr3.2	35505404	52.373
chr3.2__26471293	chr3.2	26471293	52.941
chr3.2__30900971	chr3.2	30900971	53.324
chr3.2__41429169	chr3.2	41429169	53.506
chr3.2__37443429	chr3.2	37443429	54.253
chr3.2__39725206	chr3.2	39725206	55.047
chr3.2__38169010	chr3.2	38169010	55.083
chr3.2__36142720	chr3.2	36142720	55.695
chr3.2__35679862	chr3.2	35679862	55.919
chr3.2__40752102	chr3.2	40752102	56.004
chr3.2__38169181	chr3.2	38169181	56.351
chr3.2__41642551	chr3.2	41642551	56.482
chr3.2__41815241	chr3.2	41815241	56.553
chr3.2__55461002	chr3.2	55461002	58.753
chr3.2__41514261	chr3.2	41514261	58.897
chr3.2__45086073	chr3.2	45086073	59.02
chr3.2__46395733	chr3.2	46395733	59.896
chr3.2__46395728	chr3.2	46395728	59.907
chr3.2__37683396	chr3.2	37683396	60.052
chr3.2__37944295	chr3.2	37944295	60.12
chr3.2__38168918	chr3.2	38168918	60.273
chr3.2__47826673	chr3.2	47826673	60.279
chr3.2__49864593	chr3.2	49864593	60.453
chr3.2__37944303	chr3.2	37944303	60.765
chr3.2__45054780	chr3.2	45054780	60.913
chr3.2__58216127	chr3.2	58216127	61.555
chr3.2__42464727	chr3.2	42464727	62.002
chr3.2__54141415	chr3.2	54141415	63.019
chr3.2__52148718	chr3.2	52148718	63.026
chr3.2__42464747	chr3.2	42464747	63.853
chr3.2__46709137	chr3.2	46709137	64.76
chr3.2__55461033	chr3.2	55461033	65.066
chr3.2__62825359	chr3.2	62825359	65.215
chr3.2__48441801	chr3.2	48441801	65.337
chr3.2__52528180	chr3.2	52528180	65.612
chr3.2__50606363	chr3.2	50606363	66.621
chr3.2__48441658	chr3.2	48441658	66.635
chr3.2__56529375	chr3.2	56529375	66.75
chr3.2__52475526	chr3.2	52475526	66.984
chr3.2__47826879	chr3.2	47826879	67.086
chr3.2__50606356	chr3.2	50606356	67.397
chr3.2__56851014	chr3.2	56851014	67.715
chr3.2__61268016	chr3.2	61268016	68.722
chr3.2__47826706	chr3.2	47826706	68.775
chr3.2__52150219	chr3.2	52150219	69.687
chr3.2__41642727	chr3.2	41642727	70.39
chr3.2__59346097	chr3.2	59346097	70.479
chr3.2__54727293	chr3.2	54727293	70.7
chr3.2__51679281	chr3.2	51679281	71.178
chr3.2__56851203	chr3.2	56851203	71.226
chr3.2__44723925	chr3.2	44723925	72.441
chr3.2__70534315	chr3.2	70534315	72.795
chr3.2__41827558	chr3.2	41827558	73.61
chr3.2__49864368	chr3.2	49864368	73.825
chr3.2__61144738	chr3.2	61144738	74.417
chr3.2__32752811	chr3.2	32752811	74.543
chr3.2__57763454	chr3.2	57763454	75.108
chr3.2__41827619	chr3.2	41827619	75.722
chr3.2__55461217	chr3.2	55461217	76.098
chr3.2__58908179	chr3.2	58908179	76.229
chr3.2__47826741	chr3.2	47826741	76.62
chr3.2__57212893	chr3.2	57212893	76.654
chr3.2__57212894	chr3.2	57212894	76.676
chr3.2__59521930	chr3.2	59521930	77.085
chr3.2__60347353	chr3.2	60347353	77.552
chr3.2__64816990	chr3.2	64816990	77.623
chr3.2__49864418	chr3.2	49864418	77.701
chr3.2__49864402	chr3.2	49864402	78.4
chr3.2__54690569	chr3.2	54690569	78.557
chr3.2__49864382	chr3.2	49864382	78.993
chr3.2__52148729	chr3.2	52148729	79.258
chr3.2__52426466	chr3.2	52426466	79.316
chr3.2__41442485	chr3.2	41442485	79.912
chr3.2__54727266	chr3.2	54727266	80.236
chr3.2__57796167	chr3.2	57796167	80.582
chr3.2__42256584	chr3.2	42256584	80.718
chr3.2__60419264	chr3.2	60419264	81.379
chr3.2__63083370	chr3.2	63083370	81.728
chr3.2__61268077	chr3.2	61268077	81.806
chr3.2__52150403	chr3.2	52150403	82.795
chr3.2__60794172	chr3.2	60794172	82.984
chr3.2__58727141	chr3.2	58727141	83.348
chr3.2__70336249	chr3.2	70336249	83.426
chr3.2__49864601	chr3.2	49864601	83.512
chr3.2__61267866	chr3.2	61267866	83.693
chr3.2__65384875	chr3.2	65384875	85.375
chr3.2__63475395	chr3.2	63475395	85.81
chr3.2__73325351	chr3.2	73325351	86.17
chr3.2__65967357	chr3.2	65967357	86.639
chr3.2__57168196	chr3.2	57168196	87.21
chr3.2__66453974	chr3.2	66453974	87.998
chr3.2__70490637	chr3.2	70490637	88.224
chr3.2__60193245	chr3.2	60193245	88.958
chr3.2__63083350	chr3.2	63083350	89.921
chr3.2__49864488	chr3.2	49864488	90.849
chr3.2__69944753	chr3.2	69944753	90.912
chr3.2__84223324	chr3.2	84223324	91.237
chr3.2__70490561	chr3.2	70490561	91.607
chr3.2__66886424	chr3.2	66886424	91.631
chr3.2__76681511	chr3.2	76681511	92.444
chr3.2__69944681	chr3.2	69944681	92.874
chr3.2__63463997	chr3.2	63463997	93.114
chr3.2__73313348	chr3.2	73313348	93.504
chr3.2__85052399	chr3.2	85052399	93.685
chr3.2__62077696	chr3.2	62077696	94.045
chr3.2__75712046	chr3.2	75712046	96.88
chr3.2__76493299	chr3.2	76493299	97.087
chr3.2__76493247	chr3.2	76493247	99.031
chr3.2__64817052	chr3.2	64817052	99.279
chr3.2__70490625	chr3.2	70490625	99.525
chr3.2__70490643	chr3.2	70490643	99.533
chr3.2__79108780	chr3.2	79108780	99.74
chr3.2__70490798	chr3.2	70490798	100.981
chr3.2__78194179	chr3.2	78194179	101.239
chr3.2__76681635	chr3.2	76681635	102.349
chr3.2__90944356	chr3.2	90944356	104.838
chr3.2__78402762	chr3.2	78402762	106.851
chr3.2__70490576	chr3.2	70490576	107.545
chr3.2__76493078	chr3.2	76493078	110.078
chr3.2__77864460	chr3.2	77864460	111.741
chr3.2__88663701	chr3.2	88663701	111.78
chr3.2__70490607	chr3.2	70490607	111.793
chr3.2__77676996	chr3.2	77676996	112.151
chr3.2__85058070	chr3.2	85058070	117.564
chr3.2__91715820	chr3.2	91715820	125.296
chr3.2__91715801	chr3.2	91715801	125.423
chr3.3__4928165	chr3.3	4928165	0
chr3.3__4928144	chr3.3	4928144	1.512
chr3.3__7730780	chr3.3	7730780	4.335
chr3.3__12599676	chr3.3	12599676	7.591
chr3.3__3191545	chr3.3	3191545	7.717
chr3.3__7062241	chr3.3	7062241	8.217
chr3.3__7716104	chr3.3	7716104	8.302
chr3.3__24245865	chr3.3	24245865	8.528
chr3.3__24245891	chr3.3	24245891	8.55
chr3.3__9223641	chr3.3	9223641	8.802
chr3.3__7716228	chr3.3	7716228	10.026
chr3.3__14243367	chr3.3	14243367	10.897
chr3.3__11986942	chr3.3	11986942	13.81
chr3.3__7733418	chr3.3	7733418	14.659
chr3.3__7733415	chr3.3	7733415	14.66
chr3.3__13703202	chr3.3	13703202	15.597
chr3.3__12599738	chr3.3	12599738	16.299
chr3.3__12826123	chr3.3	12826123	17.636
chr3.3__7733215	chr3.3	7733215	17.919
chr3.3__9216732	chr3.3	9216732	18.424
chr3.3__11317636	chr3.3	11317636	18.547
chr3.3__18653900	chr3.3	18653900	19.347
chr3.3__11981920	chr3.3	11981920	21.033
chr3.3__7833892	chr3.3	7833892	21.13
chr3.3__18040490	chr3.3	18040490	21.726
chr3.3__18040485	chr3.3	18040485	21.981
chr3.3__18040483	chr3.3	18040483	22.247
chr3.3__7062512	chr3.3	7062512	22.491
chr3.3__18040502	chr3.3	18040502	22.619
chr3.3__15180057	chr3.3	15180057	24.289
chr3.3__3191566	chr3.3	3191566	24.765
chr3.3__10579398	chr3.3	10579398	24.913
chr3.3__10579332	chr3.3	10579332	25.524
chr3.3__13609542	chr3.3	13609542	26.226
chr3.3__10579389	chr3.3	10579389	26.519
chr3.3__21296650	chr3.3	21296650	26.854
chr3.3__13609500	chr3.3	13609500	26.99
chr3.3__30997808	chr3.3	30997808	27.032
chr3.3__12599542	chr3.3	12599542	28.464
chr3.3__21129974	chr3.3	21129974	31.938
chr3.3__21130015	chr3.3	21130015	33.017
chr3.3__14964371	chr3.3	14964371	33.5
chr3.3__14990785	chr3.3	14990785	35.792
chr3.3__20266841	chr3.3	20266841	35.984
chr3.3__34881671	chr3.3	34881671	36.548
chr3.3__21296928	chr3.3	21296928	37.459
chr3.3__21633968	chr3.3	21633968	38.017
chr3.3__21297025	chr3.3	21297025	38.55
chr3.3__20266799	chr3.3	20266799	38.657
chr3.3__34881691	chr3.3	34881691	38.758
chr3.3__18654092	chr3.3	18654092	39.052
chr3.3__45559415	chr3.3	45559415	39.285
chr3.3__21626886	chr3.3	21626886	40.992
chr3.3__21762976	chr3.3	21762976	41.455
chr3.3__21762954	chr3.3	21762954	41.501
chr3.3__28677227	chr3.3	28677227	42.285
chr3.3__40129789	chr3.3	40129789	42.438
chr3.3__29427589	chr3.3	29427589	42.84
chr3.3__29427574	chr3.3	29427574	43.438
chr3.3__47002652	chr3.3	47002652	43.695
chr3.3__37004561	chr3.3	37004561	43.871
chr3.3__26474698	chr3.3	26474698	44.067
chr3.3__33685446	chr3.3	33685446	44.149
chr3.3__21784499	chr3.3	21784499	44.789
chr3.3__25826062	chr3.3	25826062	44.947
chr3.3__25510114	chr3.3	25510114	44.957
chr3.3__16258242	chr3.3	16258242	45.517
chr3.3__32553499	chr3.3	32553499	45.981
chr3.3__28677268	chr3.3	28677268	47.15
chr3.3__35333952	chr3.3	35333952	48.175
chr3.3__31406249	chr3.3	31406249	48.339
chr3.3__26558812	chr3.3	26558812	49.664
chr3.3__34881639	chr3.3	34881639	49.914
chr3.3__48017135	chr3.3	48017135	50.399
chr3.3__24675437	chr3.3	24675437	51.141
chr3.3__47401595	chr3.3	47401595	51.866
chr3.3__30718910	chr3.3	30718910	52.054
chr3.3__48017249	chr3.3	48017249	52.225
chr3.3__36872360	chr3.3	36872360	52.53
chr3.3__45732512	chr3.3	45732512	52.77
chr3.3__45559456	chr3.3	45559456	52.867
chr3.3__48169969	chr3.3	48169969	52.913
chr3.3__26558740	chr3.3	26558740	53.016
chr3.3__24675410	chr3.3	24675410	53.633
chr3.3__48169980	chr3.3	48169980	53.729
chr3.3__37213280	chr3.3	37213280	54.264
chr3.3__24675419	chr3.3	24675419	54.308
chr3.3__37156752	chr3.3	37156752	54.541
chr3.3__36785278	chr3.3	36785278	54.838
chr3.3__33693536	chr3.3	33693536	55.085
chr3.3__45632241	chr3.3	45632241	55.305
chr3.3__26474807	chr3.3	26474807	55.482
chr3.3__50322488	chr3.3	50322488	55.552
chr3.3__31829968	chr3.3	31829968	55.558
chr3.3__37213245	chr3.3	37213245	56.578
chr3.3__48264707	chr3.3	48264707	56.714
chr3.3__36785459	chr3.3	36785459	57.099
chr3.3__56885175	chr3.3	56885175	57.313
chr3.3__48586283	chr3.3	48586283	58.4
chr3.3__47273238	chr3.3	47273238	58.958
chr3.3__26474723	chr3.3	26474723	60.446
chr3.3__38759755	chr3.3	38759755	60.604
chr3.3__37004390	chr3.3	37004390	60.622
chr3.3__48264661	chr3.3	48264661	60.723
chr3.3__37004435	chr3.3	37004435	61.182
chr3.3__56831523	chr3.3	56831523	61.583
chr3.3__37156556	chr3.3	37156556	62.86
chr3.3__45559367	chr3.3	45559367	63.482
chr3.3__67062218	chr3.3	67062218	63.53
chr3.3__55963519	chr3.3	55963519	63.545
chr3.3__48264682	chr3.3	48264682	63.562
chr3.3__48264655	chr3.3	48264655	64.418
chr3.3__48264631	chr3.3	48264631	64.434
chr3.3__55963481	chr3.3	55963481	64.903
chr3.3__51899475	chr3.3	51899475	65.178
chr3.3__45063329	chr3.3	45063329	66.432
chr3.3__26755539	chr3.3	26755539	66.662
chr3.3__50751513	chr3.3	50751513	67.591
chr3.3__50782867	chr3.3	50782867	68.708
chr3.3__61239972	chr3.3	61239972	69.762
chr3.3__41904109	chr3.3	41904109	70.693
chr3.3__61239977	chr3.3	61239977	71.152
[truncated: 4,931 more rows]
