# Supplementary material for: RAD-Seq-Based High-Density Linkage Maps Construction and Quantitative Trait Loci Mapping of Flowering Time Trait in Alfalfa (Medicago sativa L.)
Source: Front Plant Sci. 2022 May 26;13:899681. doi: 10.3389/fpls.2022.899681 (PMC9199863; doi:10.3389/fpls.2022.899681)
Supplement: Supplementary file 7 [file Table_4.xlsx]

## Sheet: Sheet1
Table S4. List of the DEGs at three flowering stages.
BS		IFS		FFS
up	down	up	down	up	down
MS.gene93840	MS.gene068509	MS.gene00129	MS.gene42732	MS.gene070146	MS.gene029613
MS.gene26846	MS.gene014862	MS.gene072204	MS.gene09867	MS.gene86349	MS.gene35137
MS.gene25764	MS.gene76710	MS.gene25764	MS.gene023099	MS.gene84312	MS.gene068509
MS.gene46861	MS.gene067776	MS.gene007374	MS.gene005838	MS.gene031456	MS.gene060088
MS.gene026091	MS.gene023878	MS.gene28651	MS.gene072377	MS.gene85350	MS.gene067776
MS.gene047859	MS.gene09867	MS.gene46861	MS.gene014058	MS.gene65684	MS.gene55076
MS.gene27001	MS.gene014058	MS.gene073225	MS.gene87924	MS.gene56672	MS.gene70359
MS.gene044411	MS.gene023099	MS.gene04338	MS.gene60339	MS.gene56466	MS.gene034602
MS.gene060511	MS.gene061439	MS.gene70524	MS.gene90303	MS.gene033327	MS.gene61981
MS.gene074468	MS.gene95739	MS.gene98522	MS.gene057237	MS.gene056191	MS.gene76847
MS.gene074470	MS.gene01043	MS.gene073231	MS.gene26343	MS.gene016703	MS.gene014862
MS.gene057157	MS.gene26343	MS.gene04922	MS.gene037557	MS.gene03606	MS.gene09867
MS.gene043907	MS.gene003412	MS.gene38214	MS.gene024637	MS.gene03615	MS.gene014058
MS.gene98522	MS.gene062638	MS.gene81067	MS.gene025121	MS.gene05574	MS.gene28105
MS.gene071978	MS.gene87924	MS.gene034602	MS.gene09868	MS.gene061566	MS.gene031329
MS.gene018560	MS.gene025121	MS.gene90606	MS.gene09873	MS.gene25764	MS.gene031327
MS.gene033983	MS.gene49347	MS.gene057157	MS.gene23038	MS.gene018963	MS.gene003412
MS.gene81224	MS.gene09868	MS.gene84312	MS.gene78995	MS.gene008430	MS.gene90303
MS.gene021181	MS.gene28384	MS.gene030773	MS.gene01066	MS.gene007374	MS.gene49347
MS.gene93783	MS.gene95738	MS.gene41695	MS.gene28384	MS.gene030987	MS.gene38046
MS.gene61690	MS.gene62203	MS.gene39661	MS.gene061439	MS.gene073225	MS.gene79350
MS.gene005539	MS.gene29105	MS.gene011260	MS.gene060317	MS.gene073231	MS.gene42623
MS.gene00192	MS.gene024637	MS.gene53355	MS.gene062638	MS.gene84205	MS.gene031220
MS.gene39909	MS.gene058943	MS.gene57887	MS.gene62203	MS.gene043296	MS.gene014941
MS.gene011415	MS.gene74383	MS.gene76070	MS.gene50235	MS.gene66956	MS.gene066472
MS.gene92848	MS.gene072377	MS.gene39909	MS.gene01043	MS.gene035376	MS.gene08035
MS.gene27263	MS.gene72842	MS.gene026091	MS.gene68049	MS.gene40225	MS.gene29949
MS.gene80227	MS.gene056335	MS.gene047859	MS.gene29105	MS.gene36246	MS.gene01079
MS.gene061905	MS.gene05131	MS.gene011415	MS.gene46216	MS.gene026821	MS.gene043066
MS.gene41697	MS.gene50235	MS.gene41697	MS.gene067776	MS.gene047631	MS.gene48787
MS.gene44977	MS.gene033976	MS.gene60693	MS.gene031284	MS.gene88837	MS.gene023878
MS.gene049741	MS.gene043298	MS.gene00297	MS.gene22986	MS.gene026822	MS.gene033976
MS.gene021130	MS.gene55806	MS.gene039858	MS.gene030795	MS.gene77482	MS.gene43626
MS.gene26789	MS.gene01066	MS.gene074442	MS.gene056335	MS.gene060623	MS.gene77544
MS.gene59866	MS.gene043476	MS.gene44001	MS.gene88784	MS.gene070096	MS.gene68372
MS.gene05651	MS.gene42623	MS.gene93057	MS.gene042704	MS.gene96655	MS.gene39469
MS.gene20520	MS.gene008437	MS.gene20521	MS.gene69921	MS.gene74764	MS.gene50946
MS.gene05149	MS.gene35373	MS.gene51905	MS.gene036154	MS.gene04026	MS.gene011040
MS.gene52990	MS.gene041074	MS.gene93840	MS.gene09866	MS.gene03600	MS.gene016581
MS.gene74303	MS.gene09873	MS.gene78753	MS.gene058943	MS.gene011090	MS.gene29105
MS.gene37822	MS.gene057237	MS.gene005539	MS.gene013348	MS.gene31081	MS.gene04922
MS.gene012636	MS.gene23038	MS.gene045824	MS.gene36589	MS.gene009450	MS.gene01901
MS.gene44219	MS.gene030795	MS.gene80227	MS.gene63634	MS.gene007833	MS.gene025121
MS.gene063308	MS.gene90303	MS.gene99922	MS.gene043476	MS.gene75720	MS.gene49971
MS.gene057692	MS.gene48787	MS.gene59866	MS.gene037118	MS.gene032577	MS.gene067066
MS.gene51905	MS.gene036154	MS.gene044411	MS.gene01172	MS.gene059793	MS.gene068093
MS.gene44835	MS.gene049226	MS.gene066864	MS.gene003412	MS.gene038904	MS.gene00925
MS.gene64092	MS.gene66787	MS.gene51573	MS.gene02123	MS.gene009829	MS.gene62203
MS.gene26736	MS.gene77544	MS.gene39297	MS.gene70902	MS.gene00747	MS.gene74383
MS.gene20004	MS.gene50564	MS.gene072865	MS.gene67190	MS.gene011681	MS.gene39668
MS.gene20521	MS.gene072702	MS.gene87369	MS.gene29752	MS.gene46861	MS.gene036154
MS.gene36303	MS.gene005152	MS.gene027787	MS.gene041074	MS.gene08634	MS.gene51573
MS.gene006327	MS.gene53113	MS.gene98523	MS.gene74383	MS.gene98522	MS.gene23040
MS.gene86550	MS.gene28432	MS.gene65938	MS.gene35373	MS.gene52292	MS.gene26343
MS.gene59424	MS.gene82269	MS.gene021181	MS.gene08122	MS.gene51556	MS.gene002454
MS.gene048926	MS.gene00925	MS.gene26789	MS.gene005152	MS.gene92303	MS.gene061439
MS.gene24836	MS.gene016339	MS.gene68093	MS.gene87285	MS.gene79848	MS.gene09866
MS.gene027331	MS.gene005285	MS.gene24836	MS.gene008437	MS.gene59866	MS.gene87924
MS.gene99627	MS.gene029200	MS.gene36598	MS.gene011041	MS.gene48796	MS.gene040126
MS.gene54687	MS.gene052423	MS.gene52324	MS.gene030797	MS.gene04549	MS.gene39342
MS.gene072563	MS.gene061488	MS.gene26166	MS.gene28432	MS.gene049534	MS.gene84724
MS.gene069371	MS.gene030797	MS.gene88139	MS.gene22376	MS.gene058405	MS.gene94027
MS.gene28948	MS.gene28067	MS.gene069371	MS.gene59449	MS.gene57014	MS.gene004344
MS.gene029024	MS.gene42302	MS.gene44458	MS.gene88493	MS.gene065702	MS.gene50561
MS.gene85144	MS.gene97086	MS.gene20520	MS.gene28067	MS.gene025337	MS.gene005117
MS.gene01890	MS.gene67190	MS.gene061724	MS.gene00925	MS.gene08872	MS.gene043298
MS.gene068255	MS.gene003711	MS.gene015101	MS.gene42623	MS.gene39107	MS.gene002543
MS.gene49927	MS.gene29293	MS.gene26736	MS.gene74558	MS.gene77335	MS.gene005838
MS.gene55937	MS.gene053009	MS.gene01160	MS.gene025307	MS.gene021654	MS.gene42659
MS.gene014808	MS.gene016505	MS.gene44249	MS.gene031016	MS.gene44702	MS.gene50235
MS.gene74185	MS.gene50561	MS.gene26792	MS.gene53454	MS.gene26789	MS.gene061488
MS.gene031439	MS.gene38811	MS.gene05651	MS.gene017956	MS.gene059969	MS.gene60540
MS.gene028302	MS.gene64427	MS.gene97784	MS.gene85532	MS.gene92401	MS.gene048564
MS.gene82546	MS.gene01172	MS.gene05692	MS.gene84066	MS.gene00195	MS.gene056335
MS.gene018574	MS.gene37333	MS.gene89562	MS.gene004810	MS.gene016646	MS.gene055722
MS.gene04338	MS.gene87285	MS.gene40443	MS.gene000896	MS.gene041607	MS.gene043476
MS.gene49359	MS.gene59449	MS.gene003836	MS.gene57631	MS.gene005539	MS.gene030795
MS.gene63184	MS.gene055142	MS.gene006154	MS.gene07830	MS.gene069435	MS.gene011041
MS.gene015981	MS.gene02123	MS.gene033983	MS.gene072688	MS.gene048743	MS.gene039177
MS.gene01457	MS.gene34399	MS.gene061049	MS.gene50561	MS.gene87724	MS.gene59449
MS.gene027718	MS.gene032837	MS.gene03862	MS.gene001986	MS.gene048803	MS.gene026390
MS.gene47853	MS.gene68049	MS.gene52350	MS.gene84069	MS.gene71913	MS.gene031284
MS.gene39929	MS.gene00861	MS.gene012133	MS.gene92931	MS.gene86118	MS.gene029200
MS.gene78924	MS.gene45619	MS.gene98035	MS.gene67350	MS.gene017765	MS.gene043354
MS.gene005485	MS.gene28358	MS.gene055842	MS.gene061488	MS.gene049533	MS.gene052423
MS.gene043232	MS.gene69083	MS.gene28948	MS.gene070361	MS.gene29760	MS.gene017289
MS.gene39931	MS.gene22986	MS.gene82546	MS.gene072702	MS.gene86246	MS.gene28384
MS.gene012634	MS.gene05637	MS.gene99664	MS.gene005285	MS.gene00297	MS.gene072680
MS.gene066017	MS.gene98829	MS.gene01890	MS.gene70580	MS.gene63840	MS.gene82269
MS.gene066583	MS.gene09866	MS.gene09372	MS.gene20619	MS.gene026091	MS.gene00233
MS.gene049376	MS.gene072688	MS.gene51649	MS.gene72846	MS.gene06995	MS.gene01066
MS.gene44622	MS.gene51283	MS.gene012636	MS.gene00861	MS.gene72145	MS.gene008437
MS.gene38214	MS.gene001737	MS.gene93783	MS.gene016339	MS.gene038949	MS.gene30928
MS.gene047858	MS.gene003283	MS.gene038004	MS.gene066970	MS.gene04551	MS.gene88493
MS.gene05471	MS.gene72846	MS.gene060511	MS.gene017645	MS.gene060624	MS.gene97086
MS.gene44023	MS.gene66435	MS.gene022147	MS.gene017279	MS.gene04548	MS.gene037557
MS.gene82150	MS.gene70902	MS.gene44219	MS.gene003711	MS.gene97413	MS.gene72088
MS.gene06859	MS.gene019450	MS.gene033730	MS.gene33011	MS.gene072648	MS.gene072377
MS.gene22735	MS.gene001986	MS.gene44977	MS.gene38811	MS.gene068732	MS.gene041074
MS.gene047627	MS.gene037118	MS.gene05149	MS.gene24097	MS.gene31631	MS.gene028236
MS.gene58465	MS.gene013348	MS.gene047627	MS.gene81695	MS.gene53872	MS.gene005152
MS.gene049270	MS.gene026236	MS.gene049741	MS.gene71949	MS.gene033850	MS.gene09868
MS.gene39837	MS.gene020631	MS.gene027819	MS.gene09808	MS.gene39913	MS.gene28067
MS.gene032010	MS.gene47164	MS.gene64092	MS.gene062347	MS.gene85658	MS.gene017450
MS.gene91241	MS.gene51627	MS.gene00206	MS.gene54635	MS.gene043907	MS.gene50564
MS.gene073225	MS.gene08811	MS.gene00158	MS.gene072689	MS.gene23321	MS.gene78995
MS.gene55938	MS.gene029203	MS.gene013506	MS.gene66435	MS.gene04976	MS.gene062638
MS.gene08053	MS.gene029202	MS.gene065418	MS.gene44951	MS.gene011363	MS.gene66664
MS.gene005719	MS.gene32966	MS.gene92220	MS.gene020621	MS.gene53582	MS.gene072388
MS.gene36776	MS.gene29104	MS.gene053758	MS.gene057202	MS.gene072269	MS.gene24247
MS.gene02112	MS.gene040115	MS.gene36303	MS.gene018021	MS.gene028463	MS.gene05131
MS.gene55468	MS.gene24247	MS.gene043232	MS.gene87978	MS.gene82955	MS.gene35373
MS.gene033688	MS.gene039827	MS.gene033476	MS.gene58388	MS.gene75722	MS.gene57478
MS.gene01056	MS.gene55757	MS.gene00811	MS.gene000897	MS.gene41186	MS.gene44224
MS.gene018573	MS.gene020621	MS.gene94090	MS.gene72689	MS.gene20478	MS.gene005050
MS.gene067297	MS.gene08035	MS.gene43727	MS.gene21440	MS.gene047627	MS.gene21268
MS.gene39518	MS.gene35323	MS.gene023860	MS.gene94913	MS.gene034372	MS.gene031638
MS.gene007067	MS.gene012413	MS.gene061044	MS.gene98829	MS.gene78435	MS.gene051339
MS.gene36346	MS.gene072388	MS.gene20004	MS.gene90498	MS.gene82923	MS.gene030859
MS.gene042549	MS.gene64429	MS.gene002204	MS.gene66787	MS.gene010110	MS.gene50563
MS.gene56793	MS.gene33011	MS.gene045100	MS.gene42302	MS.gene82551	MS.gene005285
MS.gene00158	MS.gene07262	MS.gene55937	MS.gene072379	MS.gene062086	MS.gene34399
MS.gene89627	MS.gene27084	MS.gene018573	MS.gene64429	MS.gene033730	MS.gene013884
MS.gene022657	MS.gene065375	MS.gene09016	MS.gene97086	MS.gene25460	MS.gene024575
MS.gene90718	MS.gene81557	MS.gene039580	MS.gene69083	MS.gene024884	MS.gene27084
MS.gene44426	MS.gene030859	MS.gene005485	MS.gene058561	MS.gene66043	MS.gene42302
MS.gene08620	MS.gene040117	MS.gene024293	MS.gene78368	MS.gene20477	MS.gene00861
MS.gene020134	MS.gene071985	MS.gene020833	MS.gene34413	MS.gene39909	MS.gene057237
MS.gene057025	MS.gene006796	MS.gene017642	MS.gene05131	MS.gene24746	MS.gene09136
MS.gene018953	MS.gene33677	MS.gene63184	MS.gene072672	MS.gene45439	MS.gene071185
MS.gene054937	MS.gene42220	MS.gene027331	MS.gene48099	MS.gene033760	MS.gene000020
MS.gene60564	MS.gene72413	MS.gene001420	MS.gene001737	MS.gene39236	MS.gene045705
MS.gene028595	MS.gene070660	MS.gene49365	MS.gene040115	MS.gene77484	MS.gene024637
MS.gene034333	MS.gene015760	MS.gene30316	MS.gene012389	MS.gene97414	MS.gene030797
MS.gene30768	MS.gene025307	MS.gene59616	MS.gene072699	MS.gene84359	MS.gene96378
MS.gene79195	MS.gene018021	MS.gene73040	MS.gene34765	MS.gene02051	MS.gene02123
MS.gene70707	MS.gene014204	MS.gene21037	MS.gene039827	MS.gene007660	MS.gene003128
MS.gene048253	MS.gene072672	MS.gene022232	MS.gene09979	MS.gene79648	MS.gene02907
MS.gene033730	MS.gene37360	MS.gene018574	MS.gene24162	MS.gene00206	MS.gene71673
MS.gene023347	MS.gene08580	MS.gene74017	MS.gene071985	MS.gene25970	MS.gene024386
MS.gene027409	MS.gene60341	MS.gene031439	MS.gene25174	MS.gene011682	MS.gene69083
MS.gene83733	MS.gene003159	MS.gene023347	MS.gene29104	MS.gene27985	MS.gene39895
MS.gene061050	MS.gene064557	MS.gene20427	MS.gene08580	MS.gene26736	MS.gene70902
MS.gene45720	MS.gene21440	MS.gene028532	MS.gene35323	MS.gene37340	MS.gene05651
MS.gene056998	MS.gene02797	MS.gene062849	MS.gene005298	MS.gene037127	MS.gene08224
MS.gene89070	MS.gene028333	MS.gene44457	MS.gene24175	MS.gene054931	MS.gene044635
MS.gene011743	MS.gene79021	MS.gene072563	MS.gene015586	MS.gene033983	MS.gene013348
MS.gene015430	MS.gene86296	MS.gene41385	MS.gene045180	MS.gene028062	MS.gene57123
MS.gene033327	MS.gene24516	MS.gene033118	MS.gene049591	MS.gene77483	MS.gene73136
MS.gene74060	MS.gene047199	MS.gene39341	MS.gene00630	MS.gene011415	MS.gene042549
MS.gene04959	MS.gene035200	MS.gene025288	MS.gene74559	MS.gene022232	MS.gene008623
MS.gene021078	MS.gene23428	MS.gene39518	MS.gene028209	MS.gene062088	MS.gene81929
MS.gene01160	MS.gene017812	MS.gene068255	MS.gene020631	MS.gene052744	MS.gene073453
MS.gene00264	MS.gene028209	MS.gene018073	MS.gene09624	MS.gene06082	MS.gene67190
MS.gene029519	MS.gene72866	MS.gene90649	MS.gene90773	MS.gene049288	MS.gene05344
MS.gene27565	MS.gene060918	MS.gene027718	MS.gene85112	MS.gene28287	MS.gene22986
MS.gene050741	MS.gene072386	MS.gene32905	MS.gene002561	MS.gene26838	MS.gene043473
MS.gene024293	MS.gene068014	MS.gene39191	MS.gene24982	MS.gene78699	MS.gene33013
MS.gene06645	MS.gene028138	MS.gene049270	MS.gene21583	MS.gene47111	MS.gene32735
MS.gene063328	MS.gene020603	MS.gene035037	MS.gene67197	MS.gene36342	MS.gene37221
MS.gene89974	MS.gene29311	MS.gene29686	MS.gene95911	MS.gene057336	MS.gene006796
MS.gene042464	MS.gene040830	MS.gene89974	MS.gene37221	MS.gene57954	MS.gene47913
MS.gene041707	MS.gene072698	MS.gene014808	MS.gene27096	MS.gene037436	MS.gene61668
MS.gene022199	MS.gene34765	MS.gene89627	MS.gene03053	MS.gene36081	MS.gene95991
MS.gene94948	MS.gene035100	MS.gene25583	MS.gene055142	MS.gene024293	MS.gene72846
MS.gene54431	MS.gene60339	MS.gene60564	MS.gene042418	MS.gene56232	MS.gene040830
MS.gene27325	MS.gene057202	MS.gene048926	MS.gene64427	MS.gene024331	MS.gene01172
MS.gene01397	MS.gene92931	MS.gene55071	MS.gene036870	MS.gene019336	MS.gene008248
MS.gene027346	MS.gene037027	MS.gene30766	MS.gene019363	MS.gene006171	MS.gene70487
MS.gene015914	MS.gene051949	MS.gene028302	MS.gene034757	MS.gene50745	MS.gene29289
MS.gene002495	MS.gene05650	MS.gene04392	MS.gene83537	MS.gene77768	MS.gene35323
MS.gene26084	MS.gene005133	MS.gene79751	MS.gene65443	MS.gene00476	MS.gene83443
MS.gene58774	MS.gene051009	MS.gene71671	MS.gene017812	MS.gene21620	MS.gene09873
MS.gene060634	MS.gene012389	MS.gene060634	MS.gene019729	MS.gene26609	MS.gene052146
MS.gene018645	MS.gene76240	MS.gene020134	MS.gene94920	MS.gene38214	MS.gene61944
MS.gene45439	MS.gene055722	MS.gene22735	MS.gene34049	MS.gene001557	MS.gene060918
MS.gene013526	MS.gene71949	MS.gene82150	MS.gene92273	MS.gene005434	MS.gene007765
MS.gene059422	MS.gene81695	MS.gene03600	MS.gene48066	MS.gene002698	MS.gene029203
MS.gene73325	MS.gene49712	MS.gene50593	MS.gene031761	MS.gene014088	MS.gene018072
MS.gene029804	MS.gene09624	MS.gene53356	MS.gene056289	MS.gene86523	MS.gene016624
MS.gene25848	MS.gene067787	MS.gene000559	MS.gene069779	MS.gene027331	MS.gene029726
MS.gene31095	MS.gene015255	MS.gene054937	MS.gene052423	MS.gene045405	MS.gene001737
MS.gene31109	MS.gene33354	MS.gene45761	MS.gene72910	MS.gene22297	MS.gene64148
MS.gene013133	MS.gene80804	MS.gene37822	MS.gene24179	MS.gene50183	MS.gene017766
MS.gene73992	MS.gene000897	MS.gene28251	MS.gene34399	MS.gene020318	MS.gene09689
MS.gene034375	MS.gene016342	MS.gene052114	MS.gene55544	MS.gene049270	MS.gene015981
MS.gene034372	MS.gene72689	MS.gene46312	MS.gene064557	MS.gene27989	MS.gene04338
MS.gene006392	MS.gene69750	MS.gene20954	MS.gene040117	MS.gene93151	MS.gene068190
MS.gene59410	MS.gene67690	MS.gene015109	MS.gene061961	MS.gene067497	MS.gene068014
MS.gene41144	MS.gene82354	MS.gene070096	MS.gene78387	MS.gene022891	MS.gene47164
MS.gene79622	MS.gene83175	MS.gene60686	MS.gene009794	MS.gene047859	MS.gene032626
MS.gene77001	MS.gene34049	MS.gene011743	MS.gene89648	MS.gene026453	MS.gene51627
MS.gene000559	MS.gene90404	MS.gene44622	MS.gene96990	MS.gene009431	MS.gene37333
MS.gene074469	MS.gene01219	MS.gene00192	MS.gene039829	MS.gene039285	MS.gene23164
MS.gene45761	MS.gene025369	MS.gene066583	MS.gene025382	MS.gene026679	MS.gene74556
MS.gene014834	MS.gene34893	MS.gene073453	MS.gene024661	MS.gene062456	MS.gene043512
MS.gene014835	MS.gene002926	MS.gene45439	MS.gene59431	MS.gene018560	MS.gene69079
MS.gene042298	MS.gene056752	MS.gene52749	MS.gene75965	MS.gene04492	MS.gene014013
MS.gene051595	MS.gene55793	MS.gene20037	MS.gene065375	MS.gene062852	MS.gene061947
MS.gene047638	MS.gene78387	MS.gene39895	MS.gene78385	MS.gene004204	MS.gene91444
MS.gene98728	MS.gene96272	MS.gene042463	MS.gene61498	MS.gene065839	MS.gene025210
MS.gene005514	MS.gene058930	MS.gene037686	MS.gene84072	MS.gene25695	MS.gene051009
MS.gene62038	MS.gene047111	MS.gene61668	MS.gene70650	MS.gene028454	MS.gene038063
MS.gene99108	MS.gene072689	MS.gene005205	MS.gene36885	MS.gene007821	MS.gene57631
MS.gene42332	MS.gene073149	MS.gene018953	MS.gene92676	MS.gene000091	MS.gene49776
MS.gene047628	MS.gene09688	MS.gene070979	MS.gene08234	MS.gene067716	MS.gene69760
MS.gene052746	MS.gene63059	MS.gene028595	MS.gene051660	MS.gene47853	MS.gene040643
MS.gene85245	MS.gene98056	MS.gene063308	MS.gene98056	MS.gene004789	MS.gene008246
MS.gene019322	MS.gene64806	MS.gene004833	MS.gene009802	MS.gene80664	MS.gene010177
MS.gene46338	MS.gene01063	MS.gene029790	MS.gene003283	MS.gene62050	MS.gene24516
MS.gene043904	MS.gene63619	MS.gene029101	MS.gene37333	MS.gene26327	MS.gene23428
MS.gene47280	MS.gene008248	MS.gene059054	MS.gene70879	MS.gene030334	MS.gene059701
MS.gene72478	MS.gene66280	MS.gene30485	MS.gene64420	MS.gene034441	MS.gene53113
MS.gene047620	MS.gene05776	MS.gene49359	MS.gene058981	MS.gene00192	MS.gene21440
MS.gene26209	MS.gene84066	MS.gene006392	MS.gene000480	MS.gene030513	MS.gene060089
MS.gene016939	MS.gene002561	MS.gene029024	MS.gene00623	MS.gene067126	MS.gene067787
MS.gene062849	MS.gene061479	MS.gene009450	MS.gene77358	MS.gene87169	MS.gene016075
MS.gene060512	MS.gene072699	MS.gene027409	MS.gene018311	MS.gene68785	MS.gene87285
MS.gene051060	MS.gene047098	MS.gene065000	MS.gene09563	MS.gene006392	MS.gene75296
MS.gene24508	MS.gene29300	MS.gene053361	MS.gene37610	MS.gene53889	MS.gene020621
MS.gene005516	MS.gene90773	MS.gene029944	MS.gene50108	MS.gene67368	MS.gene38977
MS.gene020077	MS.gene004794	MS.gene59617	MS.gene015166	MS.gene040835	MS.gene036864
MS.gene96094	MS.gene49937	MS.gene00301	MS.gene019450	MS.gene065287	MS.gene55757
MS.gene044204	MS.gene21453	MS.gene33174	MS.gene04162	MS.gene02240	MS.gene71949
MS.gene35037	MS.gene35514	MS.gene034372	MS.gene012640	MS.gene052427	MS.gene90404
MS.gene059725	MS.gene84072	MS.gene005050	MS.gene003318	MS.gene22587	MS.gene74934
MS.gene066195	MS.gene63260	MS.gene06645	MS.gene53708	MS.gene44835	MS.gene68049
MS.gene039147	MS.gene35324	MS.gene43508	MS.gene40086	MS.gene014110	MS.gene34369
MS.gene97701	MS.gene41200	MS.gene01138	MS.gene072389	MS.gene044411	MS.gene043789
MS.gene028061	MS.gene070853	MS.gene043964	MS.gene038786	MS.gene00264	MS.gene050523
MS.gene82499	MS.gene55988	MS.gene034333	MS.gene78367	MS.gene050800	MS.gene37610
MS.gene22856	MS.gene021085	MS.gene017955	MS.gene014204	MS.gene011636	MS.gene63295
MS.gene81225	MS.gene83197	MS.gene028030	MS.gene038340	MS.gene058640	MS.gene072688
MS.gene63962	MS.gene01912	MS.gene44426	MS.gene027053	MS.gene034333	MS.gene59582
MS.gene31098	MS.gene50742	MS.gene30034	MS.gene81557	MS.gene005485	MS.gene01738
MS.gene074120	MS.gene058308	MS.gene062931	MS.gene000049	MS.gene055632	MS.gene049907
MS.gene73040	MS.gene86307	MS.gene042549	MS.gene08811	MS.gene063008	MS.gene78956
MS.gene016999	MS.gene63112	MS.gene034338	MS.gene67814	MS.gene78925	MS.gene005133
MS.gene70389	MS.gene28664	MS.gene027017	MS.gene05650	MS.gene65132	MS.gene09588
MS.gene08367	MS.gene80865	MS.gene051612	MS.gene005133	MS.gene31850	MS.gene054486
MS.gene037276	MS.gene49748	MS.gene31095	MS.gene28087	MS.gene011562	MS.gene020631
MS.gene99587	MS.gene036269	MS.gene26084	MS.gene83175	MS.gene063134	MS.gene78281
MS.gene26740	MS.gene69228	MS.gene49307	MS.gene006804	MS.gene047858	MS.gene33011
MS.gene99922	MS.gene018072	MS.gene070678	MS.gene53113	MS.gene60932	MS.gene07262
MS.gene013486	MS.gene059974	MS.gene00264	MS.gene50742	MS.gene056193	MS.gene49712
MS.gene34840	MS.gene45096	MS.gene74060	MS.gene072703	MS.gene051612	MS.gene70636
MS.gene007126	MS.gene78385	MS.gene014163	MS.gene066404	MS.gene042980	MS.gene98300
MS.gene018575	MS.gene63621	MS.gene005514	MS.gene003285	MS.gene018358	MS.gene79021
MS.gene99360	MS.gene000480	MS.gene36776	MS.gene072700	MS.gene073400	MS.gene81557
MS.gene66985	MS.gene49776	MS.gene46471	MS.gene79021	MS.gene067322	MS.gene70580
MS.gene47105	MS.gene54635	MS.gene023331	MS.gene86830	MS.gene59616	MS.gene019729
MS.gene032502	MS.gene32756	MS.gene025205	MS.gene060918	MS.gene44426	MS.gene057202
MS.gene035510	MS.gene74555	MS.gene98179	MS.gene016507	MS.gene64092	MS.gene031761
MS.gene06481	MS.gene22376	MS.gene022199	MS.gene31716	MS.gene074586	MS.gene28452
MS.gene05026	MS.gene24175	MS.gene013756	MS.gene030103	MS.gene058470	MS.gene032837
MS.gene010235	MS.gene43033	MS.gene025965	MS.gene35514	MS.gene84532	MS.gene028209
MS.gene029101	MS.gene77559	MS.gene047858	MS.gene66280	MS.gene72279	MS.gene29104
MS.gene36328	MS.gene015745	MS.gene060512	MS.gene025369	MS.gene003025	MS.gene016507
MS.gene32005	MS.gene29752	MS.gene013536	MS.gene015745	MS.gene004966	MS.gene074124
MS.gene008627	MS.gene56033	MS.gene79601	MS.gene29489	MS.gene013756	MS.gene20620
MS.gene022283	MS.gene09051	MS.gene055714	MS.gene25072	MS.gene24836	MS.gene05650
MS.gene50075	MS.gene024815	MS.gene015430	MS.gene020603	MS.gene79849	MS.gene63619
MS.gene21617	MS.gene64512	MS.gene02893	MS.gene059288	MS.gene008794	MS.gene62869
MS.gene027323	MS.gene030137	MS.gene02112	MS.gene051949	MS.gene99386	MS.gene28251
MS.gene070983	MS.gene042961	MS.gene64752	MS.gene84803	MS.gene04024	MS.gene018021
MS.gene013536	MS.gene026603	MS.gene01404	MS.gene066378	MS.gene034336	MS.gene76797
MS.gene52229	MS.gene000896	MS.gene50075	MS.gene044110	MS.gene95512	MS.gene035200
MS.gene57217	MS.gene05648	MS.gene062528	MS.gene01170	MS.gene37414	MS.gene79751
MS.gene74487	MS.gene85112	MS.gene24445	MS.gene34398	MS.gene46077	MS.gene003023
MS.gene39980	MS.gene50986	MS.gene043904	MS.gene012413	MS.gene48040	MS.gene071985
MS.gene047609	MS.gene045632	MS.gene62394	MS.gene028333	MS.gene069886	MS.gene028138
MS.gene018062	MS.gene57250	MS.gene30381	MS.gene39628	MS.gene068835	MS.gene54635
MS.gene49307	MS.gene92676	MS.gene063328	MS.gene86296	MS.gene75855	MS.gene72999
MS.gene99176	MS.gene024279	MS.gene42332	MS.gene41200	MS.gene054209	MS.gene002661
MS.gene61340	MS.gene053226	MS.gene89654	MS.gene60626	MS.gene064943	MS.gene055908
MS.gene054743	MS.gene86830	MS.gene99360	MS.gene051873	MS.gene24963	MS.gene33405
MS.gene47822	MS.gene028454	MS.gene006617	MS.gene051274	MS.gene043946	MS.gene49937
MS.gene042302	MS.gene40086	MS.gene030334	MS.gene24033	MS.gene050006	MS.gene84835
MS.gene82577	MS.gene033568	MS.gene39837	MS.gene63621	MS.gene007749	MS.gene21453
MS.gene30485	MS.gene68087	MS.gene99162	MS.gene29919	MS.gene26363	MS.gene80804
MS.gene84456	MS.gene044157	MS.gene08053	MS.gene76240	MS.gene63038	MS.gene018187
MS.gene025315	MS.gene72963	MS.gene61201	MS.gene23428	MS.gene95451	MS.gene001986
MS.gene074581	MS.gene020681	MS.gene014162	MS.gene63619	MS.gene23576	MS.gene069959
MS.gene007749	MS.gene44998	MS.gene056998	MS.gene55757	MS.gene32005	MS.gene031146
MS.gene052114	MS.gene36642	MS.gene033466	MS.gene50986	MS.gene062931	MS.gene74557
MS.gene057774	MS.gene025382	MS.gene033688	MS.gene012396	MS.gene50075	MS.gene34765
MS.gene59548	MS.gene64330	MS.gene39931	MS.gene93101	MS.gene60267	MS.gene044778
MS.gene85235	MS.gene068056	MS.gene014835	MS.gene34893	MS.gene89974	MS.gene003159
MS.gene84668	MS.gene069441	MS.gene57478	MS.gene004817	MS.gene72971	MS.gene43531
MS.gene065440	MS.gene28087	MS.gene04639	MS.gene28358	MS.gene022350	MS.gene67350
MS.gene25912	MS.gene49346	MS.gene013133	MS.gene31812	MS.gene88710	MS.gene012413
MS.gene25703	MS.gene23055	MS.gene007821	MS.gene011935	MS.gene53989	MS.gene040115
MS.gene04333	MS.gene60725	MS.gene83552	MS.gene68436	MS.gene75721	MS.gene071184
MS.gene96133	MS.gene03799	MS.gene025315	MS.gene021085	MS.gene021888	MS.gene020603
MS.gene99379	MS.gene036882	MS.gene022395	MS.gene02827	MS.gene035699	MS.gene020309
MS.gene25765	MS.gene015166	MS.gene015289	MS.gene030137	MS.gene045047	MS.gene53454
MS.gene39948	MS.gene28125	MS.gene018575	MS.gene036882	MS.gene006936	MS.gene000974
MS.gene72525	MS.gene95170	MS.gene034375	MS.gene42530	MS.gene041216	MS.gene35093
MS.gene034366	MS.gene43912	MS.gene04026	MS.gene45096	MS.gene018202	MS.gene46640
MS.gene43277	MS.gene012127	MS.gene032010	MS.gene95387	MS.gene012634	MS.gene08747
MS.gene012247	MS.gene036220	MS.gene60718	MS.gene34062	MS.gene04826	MS.gene056289
MS.gene051059	MS.gene73690	MS.gene52332	MS.gene069441	MS.gene010111	MS.gene73838
MS.gene037686	MS.gene036870	MS.gene059422	MS.gene28125	MS.gene42145	MS.gene014204
MS.gene069595	MS.gene007766	MS.gene013609	MS.gene024807	MS.gene043964	MS.gene00129
MS.gene001713	MS.gene069146	MS.gene64078	MS.gene016342	MS.gene06099	MS.gene09624
MS.gene034338	MS.gene012442	MS.gene94714	MS.gene028454	MS.gene065735	MS.gene83591
MS.gene82567	MS.gene044582	MS.gene46039	MS.gene78379	MS.gene57543	MS.gene28432
MS.gene038483	MS.gene95706	MS.gene036011	MS.gene01122	MS.gene22953	MS.gene051873
MS.gene61739	MS.gene27274	MS.gene55938	MS.gene55988	MS.gene057157	MS.gene24097
MS.gene64858	MS.gene35317	MS.gene029613	MS.gene33862	MS.gene34178	MS.gene003392
MS.gene04301	MS.gene061941	MS.gene038483	MS.gene60798	MS.gene45618	MS.gene026531
MS.gene062456	MS.gene031895	MS.gene010454	MS.gene073149	MS.gene76408	MS.gene010454
MS.gene83723	MS.gene024661	MS.gene018560	MS.gene08020	MS.gene027755	MS.gene010535
MS.gene074061	MS.gene57204	MS.gene41144	MS.gene42536	MS.gene08062	MS.gene23038
MS.gene047421	MS.gene34790	MS.gene057025	MS.gene02830	MS.gene52244	MS.gene012442
MS.gene76529	MS.gene014217	MS.gene043891	MS.gene44764	MS.gene82222	MS.gene029944
MS.gene035887	MS.gene042704	MS.gene056675	MS.gene048127	MS.gene82877	MS.gene058561
MS.gene059603	MS.gene020667	MS.gene71672	MS.gene068750	MS.gene050537	MS.gene054379
MS.gene82427	MS.gene85532	MS.gene064881	MS.gene055141	MS.gene07356	MS.gene015745
MS.gene58754	MS.gene89648	MS.gene52949	MS.gene67690	MS.gene05222	MS.gene018073
MS.gene013538	MS.gene073037	MS.gene56793	MS.gene047448	MS.gene25765	MS.gene81086
MS.gene006000	MS.gene046808	MS.gene82567	MS.gene78365	MS.gene74573	MS.gene92025
MS.gene048377	MS.gene040156	MS.gene35918	MS.gene028138	MS.gene51779	MS.gene027115
MS.gene022009	MS.gene69084	MS.gene056851	MS.gene068014	MS.gene038165	MS.gene22103
MS.gene20637	MS.gene051274	MS.gene39929	MS.gene034761	MS.gene77200	MS.gene71657
MS.gene64273	MS.gene29174	MS.gene042464	MS.gene037589	MS.gene034606	MS.gene67086
MS.gene027754	MS.gene70650	MS.gene036690	MS.gene65457	MS.gene028061	MS.gene003130
MS.gene01975	MS.gene60265	MS.gene000141	MS.gene038794	MS.gene59501	MS.gene042381
MS.gene39989	MS.gene28386	MS.gene007067	MS.gene85573	MS.gene051595	MS.gene047069
MS.gene98179	MS.gene58555	MS.gene012634	MS.gene008248	MS.gene007136	MS.gene61690
MS.gene030334	MS.gene33405	MS.gene069546	MS.gene073037	MS.gene060495	MS.gene64920
MS.gene050916	MS.gene01904	MS.gene43946	MS.gene49748	MS.gene76499	MS.gene015586
MS.gene33209	MS.gene04162	MS.gene067862	MS.gene05726	MS.gene33391	MS.gene29489
MS.gene47865	MS.gene052404	MS.gene063320	MS.gene91510	MS.gene49573	MS.gene38167
MS.gene62683	MS.gene029222	MS.gene074120	MS.gene68611	MS.gene01160	MS.gene051333
MS.gene01520	MS.gene39203	MS.gene57217	MS.gene49712	MS.gene45392	MS.gene96786
MS.gene43508	MS.gene47371	MS.gene065700	MS.gene57250	MS.gene073222	MS.gene070853
MS.gene049743	MS.gene68610	MS.gene78922	MS.gene57204	MS.gene059998	MS.gene041083
MS.gene057757	MS.gene051272	MS.gene24454	MS.gene072382	MS.gene026613	MS.gene065375
MS.gene57810	MS.gene47787	MS.gene46366	MS.gene038357	MS.gene060634	MS.gene33710
MS.gene62652	MS.gene08257	MS.gene020655	MS.gene33354	MS.gene62871	MS.gene29266
MS.gene94172	MS.gene64789	MS.gene52990	MS.gene018597	MS.gene013597	MS.gene79358
MS.gene017129	MS.gene047716	MS.gene02551	MS.gene002926	MS.gene91250	MS.gene033568
MS.gene26405	MS.gene32748	MS.gene067297	MS.gene80865	MS.gene061050	MS.gene038298
MS.gene52790	MS.gene39628	MS.gene007126	MS.gene072698	MS.gene014834	MS.gene29731
MS.gene87684	MS.gene83576	MS.gene051101	MS.gene027956	MS.gene77774	MS.gene39628
MS.gene95926	MS.gene73140	MS.gene54727	MS.gene025877	MS.gene52510	MS.gene018766
MS.gene06145	MS.gene08020	MS.gene91241	MS.gene007766	MS.gene30670	MS.gene39373
MS.gene99747	MS.gene071898	MS.gene033327	MS.gene54109	MS.gene063028	MS.gene003711
MS.gene070748	MS.gene86309	MS.gene06481	MS.gene49696	MS.gene70389	MS.gene59948
MS.gene06778	MS.gene020610	MS.gene016999	MS.gene024815	MS.gene013133	MS.gene058571
MS.gene49855	MS.gene35174	MS.gene062456	MS.gene83174	MS.gene89900	MS.gene98074
MS.gene24312	MS.gene064061	MS.gene66985	MS.gene86307	MS.gene018573	MS.gene46471
MS.gene69797	MS.gene047069	MS.gene035510	MS.gene87558	MS.gene69439	MS.gene52075
MS.gene39319	MS.gene061500	MS.gene040826	MS.gene008406	MS.gene36303	MS.gene059616
MS.gene39540	MS.gene25096	MS.gene08367	MS.gene004794	MS.gene014736	MS.gene98728
MS.gene061135	MS.gene97871	MS.gene028934	MS.gene99437	MS.gene034338	MS.gene037037
MS.gene72477	MS.gene008773	MS.gene43277	MS.gene78411	MS.gene072958	MS.gene20440
MS.gene56532	MS.gene87282	MS.gene035330	MS.gene057219	MS.gene011743	MS.gene72413
MS.gene064420	MS.gene78995	MS.gene27565	MS.gene045632	MS.gene31415	MS.gene038531
MS.gene05834	MS.gene054521	MS.gene69238	MS.gene021852	MS.gene05149	MS.gene23033
MS.gene004431	MS.gene011226	MS.gene51556	MS.gene026274	MS.gene79707	MS.gene01212
MS.gene58413	MS.gene008736	MS.gene61340	MS.gene84651	MS.gene57961	MS.gene032359
MS.gene042304	MS.gene05622	MS.gene95295	MS.gene28380	MS.gene016325	MS.gene055113
MS.gene75015	MS.gene21583	MS.gene047628	MS.gene96538	MS.gene82319	MS.gene02252
MS.gene25985	MS.gene24162	MS.gene029804	MS.gene017289	MS.gene065633	MS.gene66435
MS.gene033448	MS.gene80061	MS.gene99878	MS.gene052149	MS.gene25912	MS.gene57132
MS.gene04695	MS.gene068750	MS.gene55121	MS.gene041167	MS.gene58451	MS.gene020632
MS.gene76102	MS.gene031837	MS.gene62683	MS.gene057204	MS.gene61340	MS.gene08811
MS.gene78092	MS.gene28451	MS.gene58719	MS.gene22974	MS.gene35918	MS.gene047199
MS.gene062454	MS.gene027053	MS.gene24508	MS.gene82618	MS.gene051225	MS.gene86236
MS.gene91616	MS.gene053479	MS.gene07952	MS.gene072679	MS.gene52353	MS.gene072672
MS.gene062713	MS.gene89687	MS.gene067319	MS.gene73126	MS.gene051498	MS.gene92931
MS.gene005495	MS.gene021005	MS.gene82499	MS.gene95755	MS.gene32228	MS.gene062347
MS.gene070118	MS.gene44897	MS.gene77573	MS.gene018072	MS.gene045406	MS.gene55544
MS.gene001420	MS.gene29919	MS.gene011562	MS.gene41273	MS.gene006000	MS.gene25096
MS.gene29792	MS.gene22946	MS.gene91761	MS.gene58555	MS.gene066195	MS.gene49842
MS.gene49053	MS.gene73412	MS.gene042298	MS.gene73192	MS.gene031090	MS.gene051949
MS.gene020772	MS.gene86245	MS.gene036231	MS.gene008693	MS.gene44977	MS.gene027871
MS.gene074400	MS.gene016106	MS.gene49445	MS.gene60341	MS.gene011560	MS.gene66280
MS.gene061303	MS.gene64763	MS.gene81687	MS.gene24531	MS.gene66354	MS.gene016131
MS.gene034602	MS.gene061961	MS.gene60517	MS.gene72096	MS.gene014436	MS.gene05648
MS.gene21620	MS.gene35483	MS.gene022657	MS.gene01904	MS.gene48578	MS.gene05776
MS.gene40752	MS.gene95967	MS.gene027818	MS.gene84293	MS.gene22220	MS.gene35317
MS.gene05050	MS.gene28377	MS.gene22453	MS.gene054747	MS.gene86303	MS.gene94231
MS.gene015907	MS.gene069852	MS.gene04041	MS.gene065391	MS.gene014992	MS.gene024815
MS.gene063486	MS.gene058325	MS.gene067778	MS.gene28386	MS.gene030109	MS.gene72866
MS.gene016667	MS.gene055141	MS.gene008794	MS.gene059974	MS.gene029790	MS.gene42556
MS.gene94953	MS.gene054760	MS.gene027323	MS.gene23164	MS.gene24454	MS.gene012389
MS.gene047613	MS.gene84605	MS.gene007396	MS.gene048705	MS.gene041620	MS.gene000021
MS.gene05692	MS.gene06352	MS.gene70389	MS.gene005290	MS.gene33414	MS.gene41205
MS.gene84465	MS.gene07832	MS.gene86495	MS.gene68610	MS.gene97745	MS.gene95170
MS.gene028030	MS.gene09563	MS.gene01397	MS.gene95420	MS.gene062849	MS.gene31727
MS.gene029944	MS.gene78411	MS.gene003218	MS.gene53468	MS.gene003329	MS.gene08580
MS.gene09673	MS.gene070789	MS.gene027817	MS.gene72413	MS.gene071886	MS.gene87476
MS.gene018643	MS.gene42230	MS.gene014578	MS.gene047069	MS.gene014805	MS.gene86023
MS.gene039647	MS.gene08216	MS.gene031638	MS.gene84379	MS.gene30385	MS.gene058930
MS.gene014578	MS.gene002245	MS.gene82879	MS.gene041083	MS.gene031003	MS.gene28087
MS.gene61001	MS.gene72999	MS.gene70707	MS.gene21679	MS.gene035037	MS.gene72904
MS.gene003458	MS.gene84787	MS.gene56491	MS.gene055896	MS.gene049600	MS.gene040117
MS.gene24423	MS.gene014320	MS.gene54687	MS.gene53459	MS.gene042095	MS.gene84072
MS.gene26788	MS.gene044110	MS.gene45720	MS.gene05648	MS.gene48285	MS.gene52749
MS.gene059520	MS.gene44764	MS.gene024744	MS.gene008401	MS.gene033138	MS.gene75964
MS.gene001210	MS.gene73810	MS.gene76064	MS.gene60265	MS.gene67678	MS.gene072689
MS.gene34585	MS.gene40010	MS.gene014436	MS.gene00484	MS.gene94044	MS.gene50742
MS.gene76757	MS.gene020624	MS.gene064420	MS.gene03799	MS.gene02894	MS.gene25174
MS.gene94364	MS.gene49890	MS.gene36197	MS.gene68050	MS.gene035099	MS.gene24175
MS.gene049387	MS.gene32974	MS.gene71913	MS.gene73690	MS.gene31480	MS.gene09563
MS.gene94714	MS.gene85478	MS.gene042632	MS.gene22985	MS.gene060153	MS.gene86830
MS.gene45549	MS.gene019729	MS.gene072512	MS.gene021652	MS.gene66632	MS.gene002561
MS.gene72380	MS.gene011861	MS.gene013541	MS.gene21209	MS.gene008073	MS.gene83576
MS.gene39812	MS.gene054379	MS.gene061402	MS.gene052404	MS.gene053028	MS.gene58678
MS.gene045502	MS.gene20619	MS.gene073588	MS.gene83576	MS.gene36293	MS.gene059974
MS.gene64100	MS.gene007765	MS.gene040836	MS.gene81926	MS.gene92027	MS.gene033060
MS.gene35011	MS.gene32969	MS.gene045047	MS.gene08218	MS.gene86373	MS.gene43033
MS.gene012075	MS.gene072389	MS.gene66969	MS.gene70656	MS.gene86036	MS.gene96337
MS.gene51457	MS.gene87491	MS.gene85593	MS.gene37975	MS.gene45102	MS.gene90773
MS.gene77140	MS.gene003399	MS.gene21357	MS.gene051272	MS.gene005513	MS.gene03799
MS.gene052008	MS.gene68436	MS.gene58537	MS.gene042961	MS.gene061135	MS.gene25800
MS.gene30945	MS.gene37677	MS.gene015406	MS.gene37526	MS.gene53306	MS.gene039827
MS.gene50882	MS.gene78281	MS.gene006000	MS.gene045411	MS.gene89905	MS.gene77108
MS.gene033056	MS.gene047103	MS.gene66354	MS.gene072677	MS.gene76814	MS.gene006386
MS.gene61428	MS.gene055975	MS.gene34840	MS.gene35174	MS.gene64816	MS.gene016551
MS.gene00297	MS.gene051019	MS.gene85559	MS.gene072668	MS.gene43141	MS.gene45096
MS.gene57477	MS.gene014187	MS.gene026916	MS.gene008006	MS.gene029400	MS.gene00665
MS.gene77519	MS.gene33017	MS.gene98512	MS.gene069104	MS.gene005977	MS.gene03296
MS.gene031791	MS.gene99050	MS.gene045502	MS.gene49890	MS.gene77303	MS.gene068061
MS.gene002676	MS.gene87279	MS.gene060279	MS.gene05622	MS.gene26487	MS.gene21731
MS.gene86093	MS.gene26989	MS.gene016939	MS.gene038450	MS.gene055173	MS.gene036220
MS.gene86059	MS.gene53233	MS.gene58678	MS.gene067954	MS.gene057454	MS.gene49748
MS.gene005697	MS.gene003318	MS.gene64273	MS.gene054521	MS.gene033483	MS.gene024279
MS.gene35032	MS.gene23033	MS.gene97701	MS.gene074206	MS.gene42332	MS.gene003979
MS.gene35719	MS.gene94999	MS.gene42057	MS.gene045341	MS.gene015566	MS.gene58681
MS.gene31073	MS.gene77358	MS.gene061135	MS.gene05776	MS.gene79912	MS.gene058723
MS.gene85559	MS.gene074594	MS.gene007432	MS.gene040766	MS.gene04333	MS.gene39202
MS.gene014796	MS.gene31027	MS.gene94623	MS.gene065573	MS.gene011046	MS.gene33354
MS.gene060809	MS.gene038531	MS.gene87684	MS.gene86330	MS.gene039341	MS.gene046160
MS.gene064161	MS.gene49696	MS.gene052746	MS.gene047692	MS.gene76064	MS.gene34049
MS.gene016324	MS.gene64149	MS.gene56532	MS.gene69078	MS.gene43222	MS.gene047098
MS.gene26753	MS.gene76587	MS.gene01940	MS.gene21592	MS.gene014086	MS.gene44956
MS.gene98220	MS.gene02917	MS.gene050741	MS.gene49485	MS.gene047938	MS.gene002265
MS.gene37838	MS.gene73126	MS.gene005719	MS.gene052966	MS.gene070632	MS.gene005298
MS.gene016867	MS.gene50357	MS.gene037129	MS.gene33017	MS.gene33339	MS.gene72689
MS.gene74058	MS.gene008453	MS.gene52229	MS.gene53149	MS.gene027416	MS.gene39203
MS.gene52703	MS.gene60569	MS.gene052441	MS.gene045625	MS.gene027493	MS.gene79744
MS.gene91980	MS.gene052340	MS.gene021989	MS.gene92982	MS.gene029081	MS.gene00623
MS.gene003218	MS.gene33680	MS.gene75542	MS.gene071986	MS.gene60041	MS.gene51283
MS.gene047631	MS.gene05462	MS.gene47111	MS.gene005286	MS.gene39658	MS.gene002281
MS.gene05285	MS.gene072700	MS.gene017609	MS.gene016131	MS.gene071959	MS.gene07830
MS.gene26025	MS.gene78365	MS.gene016324	MS.gene50144	MS.gene28681	MS.gene073606
MS.gene41722	MS.gene36703	MS.gene014941	MS.gene73923	MS.gene52511	MS.gene70473
MS.gene42228	MS.gene78379	MS.gene55276	MS.gene022482	MS.gene067566	MS.gene007766
MS.gene020555	MS.gene046174	MS.gene027346	MS.gene64763	MS.gene02112	MS.gene03896
MS.gene67484	MS.gene002661	MS.gene32005	MS.gene49937	MS.gene26740	MS.gene06307
MS.gene035978	MS.gene019452	MS.gene027754	MS.gene028044	MS.gene023637	MS.gene42220
MS.gene41699	MS.gene21679	MS.gene04333	MS.gene054379	MS.gene074339	MS.gene051925
MS.gene005513	MS.gene05507	MS.gene066446	MS.gene015760	MS.gene24290	MS.gene028911
MS.gene34429	MS.gene86318	MS.gene021078	MS.gene68087	MS.gene32034	MS.gene047090
MS.gene020200	MS.gene034132	MS.gene55468	MS.gene84397	MS.gene034810	MS.gene048127
MS.gene55952	MS.gene73446	MS.gene013526	MS.gene87491	MS.gene026657	MS.gene94511
MS.gene045824	MS.gene61498	MS.gene77001	MS.gene00575	MS.gene029804	MS.gene027744
MS.gene53739	MS.gene018311	MS.gene029581	MS.gene074580	MS.gene55937	MS.gene07545
MS.gene072127	MS.gene28109	MS.gene58838	MS.gene88804	MS.gene63728	MS.gene40086
MS.gene006927	MS.gene055628	MS.gene88706	MS.gene009509	MS.gene021806	MS.gene069854
MS.gene011682	MS.gene78397	MS.gene55904	MS.gene01212	MS.gene77418	MS.gene08215
MS.gene21514	MS.gene036841	MS.gene033985	MS.gene020632	MS.gene067089	MS.gene073037
MS.gene29518	MS.gene063373	MS.gene05050	MS.gene98075	MS.gene022501	MS.gene051274
MS.gene066600	MS.gene60626	MS.gene047620	MS.gene00483	MS.gene061905	MS.gene24972
MS.gene026916	MS.gene047104	MS.gene061885	MS.gene95967	MS.gene006172	MS.gene012404
MS.gene057336	MS.gene47530	MS.gene060505	MS.gene84344	MS.gene42850	MS.gene042418
MS.gene54742	MS.gene80953	MS.gene25912	MS.gene87859	MS.gene36405	MS.gene051660
MS.gene32932	MS.gene08165	MS.gene005513	MS.gene011226	MS.gene55952	MS.gene50357
MS.gene59838	MS.gene75111	MS.gene47195	MS.gene031477	MS.gene57964	MS.gene36703
MS.gene015723	MS.gene73664	MS.gene024572	MS.gene061677	MS.gene45561	MS.gene003303
MS.gene017484	MS.gene22103	MS.gene30219	MS.gene53438	MS.gene93174	MS.gene41200
MS.gene019174	MS.gene012415	MS.gene001713	MS.gene053226	MS.gene78919	MS.gene42545
MS.gene034607	MS.gene90537	MS.gene061050	MS.gene005641	MS.gene072563	MS.gene017645
MS.gene018887	MS.gene01199	MS.gene056181	MS.gene64806	MS.gene78545	MS.gene63621
MS.gene033986	MS.gene26053	MS.gene30425	MS.gene28109	MS.gene037432	MS.gene70655
MS.gene006617	MS.gene045411	MS.gene76757	MS.gene003405	MS.gene032641	MS.gene41892
MS.gene25756	MS.gene071323	MS.gene62544	MS.gene83197	MS.gene025743	MS.gene60341
MS.gene50586	MS.gene008594	MS.gene74487	MS.gene011230	MS.gene21170	MS.gene036142
MS.gene042014	MS.gene031477	MS.gene065701	MS.gene86309	MS.gene066993	MS.gene00944
MS.gene051549	MS.gene003285	MS.gene25913	MS.gene25452	MS.gene054816	MS.gene52755
MS.gene033488	MS.gene95420	MS.gene94182	MS.gene74555	MS.gene34487	MS.gene018557
MS.gene99876	MS.gene92786	MS.gene69439	MS.gene65429	MS.gene60467	MS.gene011226
MS.gene04706	MS.gene020606	MS.gene005516	MS.gene04267	MS.gene74202	MS.gene81556
MS.gene068109	MS.gene011935	MS.gene065440	MS.gene059684	MS.gene024744	MS.gene94721
MS.gene39990	MS.gene037749	MS.gene016932	MS.gene56285	MS.gene021393	MS.gene061491
MS.gene39976	MS.gene85312	MS.gene53056	MS.gene064730	MS.gene061249	MS.gene028114
MS.gene99647	MS.gene43091	MS.gene057336	MS.gene56041	MS.gene63184	MS.gene45629
MS.gene66627	MS.gene89777	MS.gene041707	MS.gene78281	MS.gene30768	MS.gene40304
MS.gene052425	MS.gene91510	MS.gene45549	MS.gene03964	MS.gene034244	MS.gene012396
MS.gene033985	MS.gene03296	MS.gene068109	MS.gene86305	MS.gene016324	MS.gene72238
MS.gene34729	MS.gene99564	MS.gene91616	MS.gene017436	MS.gene055886	MS.gene015255
MS.gene065700	MS.gene34398	MS.gene75015	MS.gene21453	MS.gene43508	MS.gene55806
MS.gene93956	MS.gene57115	MS.gene36328	MS.gene010498	MS.gene025218	MS.gene04301
MS.gene54688	MS.gene70424	MS.gene26405	MS.gene045137	MS.gene64049	MS.gene053009
MS.gene33917	MS.gene56426	MS.gene26485	MS.gene000424	MS.gene51540	MS.gene83175
MS.gene041312	MS.gene34137	MS.gene065244	MS.gene006266	MS.gene42796	MS.gene042050
MS.gene09632	MS.gene34062	MS.gene69237	MS.gene26989	MS.gene42062	MS.gene32748
MS.gene035991	MS.gene44256	MS.gene007813	MS.gene040770	MS.gene02753	MS.gene022395
MS.gene000436	MS.gene068695	MS.gene54431	MS.gene049584	MS.gene95702	MS.gene63434
MS.gene060310	MS.gene007509	MS.gene71843	MS.gene51124	MS.gene043468	MS.gene69006
MS.gene79588	MS.gene21209	MS.gene043391	MS.gene008142	MS.gene99360	MS.gene77876
MS.gene98218	MS.gene54109	MS.gene59838	MS.gene058897	MS.gene85573	MS.gene58873
MS.gene52244	MS.gene061677	MS.gene070073	MS.gene95377	MS.gene057557	MS.gene072698
MS.gene08117	MS.gene046809	MS.gene012075	MS.gene71674	MS.gene51784	MS.gene027053
MS.gene01409	MS.gene045137	MS.gene73838	MS.gene43091	MS.gene034571	MS.gene46830
MS.gene027897	MS.gene066326	MS.gene04076	MS.gene57938	MS.gene64694	MS.gene63112
MS.gene89721	MS.gene014193	MS.gene018643	MS.gene34137	MS.gene00298	MS.gene84066
MS.gene33411	MS.gene003405	MS.gene41390	MS.gene34542	MS.gene63928	MS.gene06807
MS.gene87292	MS.gene032842	MS.gene061905	MS.gene08257	MS.gene022178	MS.gene80539
MS.gene060279	MS.gene31556	MS.gene82577	MS.gene021005	MS.gene43277	MS.gene028234
MS.gene029784	MS.gene035192	MS.gene048253	MS.gene51768	MS.gene68105	MS.gene024661
MS.gene019604	MS.gene072679	MS.gene070971	MS.gene017777	MS.gene94250	MS.gene052149
MS.gene048201	MS.gene066378	MS.gene57260	MS.gene031837	MS.gene83723	MS.gene78368
MS.gene013470	MS.gene20400	MS.gene49965	MS.gene75111	MS.gene064940	MS.gene64101
MS.gene57186	MS.gene28407	MS.gene72477	MS.gene005466	MS.gene87683	MS.gene057295
MS.gene049742	MS.gene066964	MS.gene026953	MS.gene71948	MS.gene019788	MS.gene004343
MS.gene071888	MS.gene99254	MS.gene073814	MS.gene73805	MS.gene043395	MS.gene060316
MS.gene80148	MS.gene058033	MS.gene02203	MS.gene99506	MS.gene03959	MS.gene062132
MS.gene55030	MS.gene70383	MS.gene010220	MS.gene73352	MS.gene03805	MS.gene025369
MS.gene35211	MS.gene78373	MS.gene39413	MS.gene030172	MS.gene28675	MS.gene051272
MS.gene42952	MS.gene062556	MS.gene03130	MS.gene027951	MS.gene29985	MS.gene036870
MS.gene041382	MS.gene029206	MS.gene017940	MS.gene007765	MS.gene34729	MS.gene070789
MS.gene022596	MS.gene028911	MS.gene015723	MS.gene38433	MS.gene005514	MS.gene003318
MS.gene013537	MS.gene059468	MS.gene033475	MS.gene072669	MS.gene028030	MS.gene78387
MS.gene03061	MS.gene70656	MS.gene036065	MS.gene08216	MS.gene88665	MS.gene26405
MS.gene061723	MS.gene036105	MS.gene013538	MS.gene84796	MS.gene066583	MS.gene013056
MS.gene024744	MS.gene061168	MS.gene37614	MS.gene72963	MS.gene38197	MS.gene037885
MS.gene029790	MS.gene58839	MS.gene03196	MS.gene22026	MS.gene00423	MS.gene030172
MS.gene56194	MS.gene08078	MS.gene053632	MS.gene89777	MS.gene98216	MS.gene045632
MS.gene93841	MS.gene59438	MS.gene011677	MS.gene98009	MS.gene68148	MS.gene064557
MS.gene28621	MS.gene35513	MS.gene72525	MS.gene072690	MS.gene93976	MS.gene048345
MS.gene033964	MS.gene85256	MS.gene24312	MS.gene29311	MS.gene014578	MS.gene044110
MS.gene77924	MS.gene24531	MS.gene20742	MS.gene46228	MS.gene76377	MS.gene015933
MS.gene007949	MS.gene012420	MS.gene31632	MS.gene51426	MS.gene073304	MS.gene000480
MS.gene26005	MS.gene068686	MS.gene017129	MS.gene063267	MS.gene008334	MS.gene87491
MS.gene069186	MS.gene018299	MS.gene04301	MS.gene70383	MS.gene060589	MS.gene84424
MS.gene006631	MS.gene58581	MS.gene054677	MS.gene060501	MS.gene027832	MS.gene031762
MS.gene24901	MS.gene026298	MS.gene98216	MS.gene002245	MS.gene23316	MS.gene57250
MS.gene04616	MS.gene96538	MS.gene057774	MS.gene012399	MS.gene011326	MS.gene69078
MS.gene054353	MS.gene92982	MS.gene06647	MS.gene011196	MS.gene067378	MS.gene039554
MS.gene043493	MS.gene63311	MS.gene016201	MS.gene66611	MS.gene027893	MS.gene87978
MS.gene43077	MS.gene65781	MS.gene54946	MS.gene072719	MS.gene49927	MS.gene64806
MS.gene052269	MS.gene007500	MS.gene050655	MS.gene038356	MS.gene98179	MS.gene64512
MS.gene62413	MS.gene008142	MS.gene30667	MS.gene054428	MS.gene035612	MS.gene40724
MS.gene85917	MS.gene063267	MS.gene072227	MS.gene88935	MS.gene64273	MS.gene053226
MS.gene06610	MS.gene063366	MS.gene070964	MS.gene000349	MS.gene22755	MS.gene95934
MS.gene77330	MS.gene042817	MS.gene067983	MS.gene036389	MS.gene070971	MS.gene014193
MS.gene20602	MS.gene75713	MS.gene99587	MS.gene047104	MS.gene90549	MS.gene65988
MS.gene31089	MS.gene046160	MS.gene21064	MS.gene058308	MS.gene45761	MS.gene89004
MS.gene03196	MS.gene058034	MS.gene89653	MS.gene021119	MS.gene003218	MS.gene99603
MS.gene73038	MS.gene053497	MS.gene019880	MS.gene038648	MS.gene037128	MS.gene024814
MS.gene024216	MS.gene045741	MS.gene016116	MS.gene046808	MS.gene074333	MS.gene33680
MS.gene26793	MS.gene65288	MS.gene59410	MS.gene041677	MS.gene020134	MS.gene015132
MS.gene39942	MS.gene040603	MS.gene59457	MS.gene010099	MS.gene79622	MS.gene022554
MS.gene39978	MS.gene67814	MS.gene53357	MS.gene62578	MS.gene043891	MS.gene030137
MS.gene017649	MS.gene97853	MS.gene81477	MS.gene57115	MS.gene026820	MS.gene83197
MS.gene066163	MS.gene41839	MS.gene97224	MS.gene88775	MS.gene45720	MS.gene056752
MS.gene36344	MS.gene012414	MS.gene039282	MS.gene88377	MS.gene78958	MS.gene052441
MS.gene005977	MS.gene044913	MS.gene61739	MS.gene43983	MS.gene91944	MS.gene93265
MS.gene053028	MS.gene76714	MS.gene78925	MS.gene32665	MS.gene34152	MS.gene029728
MS.gene24699	MS.gene005305	MS.gene25848	MS.gene73810	MS.gene010408	MS.gene60265
MS.gene044653	MS.gene94781	MS.gene81225	MS.gene78583	MS.gene63044	MS.gene76908
MS.gene82742	MS.gene032772	MS.gene04656	MS.gene95706	MS.gene06528	MS.gene006621
MS.gene04335	MS.gene068683	MS.gene28526	MS.gene42276	MS.gene050005	MS.gene07902
MS.gene39979	MS.gene072690	MS.gene074319	MS.gene072681	MS.gene025714	MS.gene068352
MS.gene09267	MS.gene059701	MS.gene42065	MS.gene97603	MS.gene36328	MS.gene047111
MS.gene44527	MS.gene058723	MS.gene070632	MS.gene98731	MS.gene62511	MS.gene009588
MS.gene98998	MS.gene017289	MS.gene051024	MS.gene47530	MS.gene36325	MS.gene85112
MS.gene049371	MS.gene99437	MS.gene01056	MS.gene000860	MS.gene026866	MS.gene78358
MS.gene38876	MS.gene57350	MS.gene46341	MS.gene067810	MS.gene066379	MS.gene022308
MS.gene069003	MS.gene069858	MS.gene37109	MS.gene006482	MS.gene004790	MS.gene055142
MS.gene24445	MS.gene023919	MS.gene061683	MS.gene69084	MS.gene005275	MS.gene91761
MS.gene26485	MS.gene62261	MS.gene068263	MS.gene59436	MS.gene78237	MS.gene68608
MS.gene24332	MS.gene066010	MS.gene66253	MS.gene70617	MS.gene010202	MS.gene046005
MS.gene024018	MS.gene00859	MS.gene86093	MS.gene070068	MS.gene60465	MS.gene05507
MS.gene005732	MS.gene007641	MS.gene051317	MS.gene26891	MS.gene033692	MS.gene059288
MS.gene028688	MS.gene72845	MS.gene89542	MS.gene79038	MS.gene73113	MS.gene59203
MS.gene056181	MS.gene054383	MS.gene071891	MS.gene28377	MS.gene053218	MS.gene003398
MS.gene41332	MS.gene065574	MS.gene016262	MS.gene051391	MS.gene002811	MS.gene052282
MS.gene71227	MS.gene014615	MS.gene015914	MS.gene23033	MS.gene005203	MS.gene051019
MS.gene66354	MS.gene34159	MS.gene018909	MS.gene047716	MS.gene59848	MS.gene27274
MS.gene033386	MS.gene031770	MS.gene58681	MS.gene87282	MS.gene060512	MS.gene061467
MS.gene48290	MS.gene038411	MS.gene86946	MS.gene59438	MS.gene33671	MS.gene81926
MS.gene013255	MS.gene047101	MS.gene80761	MS.gene048128	MS.gene24119	MS.gene09808
MS.gene76996	MS.gene020630	MS.gene29662	MS.gene52620	MS.gene62883	MS.gene000897
MS.gene49939	MS.gene071382	MS.gene72238	MS.gene005288	MS.gene23315	MS.gene69072
MS.gene26487	MS.gene069962	MS.gene005495	MS.gene044720	MS.gene82577	MS.gene05692
MS.gene073453	MS.gene60798	MS.gene066600	MS.gene74699	MS.gene37075	MS.gene064061
MS.gene30907	MS.gene69722	MS.gene007949	MS.gene57118	MS.gene83436	MS.gene92676
MS.gene049243	MS.gene91382	MS.gene018645	MS.gene01219	MS.gene001420	MS.gene049226
MS.gene060311	MS.gene81673	MS.gene035887	MS.gene063366	MS.gene41860	MS.gene035583
MS.gene38206	MS.gene021119	MS.gene73344	MS.gene01199	MS.gene024216	MS.gene43800
MS.gene048752	MS.gene046145	MS.gene002495	MS.gene063373	MS.gene008945	MS.gene83136
MS.gene29263	MS.gene071346	MS.gene014034	MS.gene031895	MS.gene053810	MS.gene31027
MS.gene75757	MS.gene71380	MS.gene40752	MS.gene08078	MS.gene062669	MS.gene64330
MS.gene000095	MS.gene030112	MS.gene39137	MS.gene020606	MS.gene25499	MS.gene73810
MS.gene072992	MS.gene98009	MS.gene070118	MS.gene78397	MS.gene022665	MS.gene044157
MS.gene041154	MS.gene49974	MS.gene01079	MS.gene054431	MS.gene074120	MS.gene002501
MS.gene71449	MS.gene21731	MS.gene010408	MS.gene005614	MS.gene59548	MS.gene55469
MS.gene39833	MS.gene81926	MS.gene036243	MS.gene003399	MS.gene38451	MS.gene31410
MS.gene074333	MS.gene027870	MS.gene61428	MS.gene51898	MS.gene05186	MS.gene047442
MS.gene074125	MS.gene22336	MS.gene87292	MS.gene007508	MS.gene073527	MS.gene007193
MS.gene007396	MS.gene072707	MS.gene35032	MS.gene007509	MS.gene82150	MS.gene028617
MS.gene014436	MS.gene98731	MS.gene47105	MS.gene052717	MS.gene027354	MS.gene88706
MS.gene057701	MS.gene014571	MS.gene64100	MS.gene21492	MS.gene022657	MS.gene77559
MS.gene32570	MS.gene069043	MS.gene20192	MS.gene88409	MS.gene48829	MS.gene031687
MS.gene72235	MS.gene21515	MS.gene008627	MS.gene85387	MS.gene012743	MS.gene056366
MS.gene051592	MS.gene032836	MS.gene34429	MS.gene57701	MS.gene49771	MS.gene84605
MS.gene070964	MS.gene038340	MS.gene034987	MS.gene81418	MS.gene023347	MS.gene21693
MS.gene74238	MS.gene040154	MS.gene074393	MS.gene029397	MS.gene06859	MS.gene29311
MS.gene065913	MS.gene061490	MS.gene014110	MS.gene041633	MS.gene59217	MS.gene002240
MS.gene02378	MS.gene005288	MS.gene012582	MS.gene98561	MS.gene028801	MS.gene62261
MS.gene64077	MS.gene014200	MS.gene058508	MS.gene73664	MS.gene95258	MS.gene88377
MS.gene063997	MS.gene066969	MS.gene99197	MS.gene03134	MS.gene75859	MS.gene34459
MS.gene60716	MS.gene99316	MS.gene007749	MS.gene08760	MS.gene40752	MS.gene35332
MS.gene014449	MS.gene015742	MS.gene90672	MS.gene34790	MS.gene005376	MS.gene88768
MS.gene49743	MS.gene32324	MS.gene040952	MS.gene04161	MS.gene033324	MS.gene046256
MS.gene01846	MS.gene99021	MS.gene96094	MS.gene42230	MS.gene59354	MS.gene010574
MS.gene063081	MS.gene61487	MS.gene040821	MS.gene29487	MS.gene026159	MS.gene018597
MS.gene029523	MS.gene00944	MS.gene52790	MS.gene058657	MS.gene88914	MS.gene08766
MS.gene67432	MS.gene02427	MS.gene047089	MS.gene033171	MS.gene002495	MS.gene00211
MS.gene063086	MS.gene072669	MS.gene46338	MS.gene50553	MS.gene66793	MS.gene86224
MS.gene61272	MS.gene91426	MS.gene07959	MS.gene002555	MS.gene041214	MS.gene027357
MS.gene32854	MS.gene01122	MS.gene032247	MS.gene070444	MS.gene30767	MS.gene82470
MS.gene42521	MS.gene84401	MS.gene072196	MS.gene28312	MS.gene047609	MS.gene34413
MS.gene033765	MS.gene047113	MS.gene72380	MS.gene43743	MS.gene033448	MS.gene26931
MS.gene05775	MS.gene048128	MS.gene05026	MS.gene007510	MS.gene42465	MS.gene94953
MS.gene064190	MS.gene007510	MS.gene53801	MS.gene066326	MS.gene069844	MS.gene88036
MS.gene067794	MS.gene21492	MS.gene70705	MS.gene66341	MS.gene77001	MS.gene29300
MS.gene38265	MS.gene94594	MS.gene25037	MS.gene60229	MS.gene013538	MS.gene069864
MS.gene059415	MS.gene45043	MS.gene068924	MS.gene92757	MS.gene74238	MS.gene014217
MS.gene91115	MS.gene020629	MS.gene89488	MS.gene064334	MS.gene048939	MS.gene70458
MS.gene70516	MS.gene045625	MS.gene98214	MS.gene045574	MS.gene52790	MS.gene017608
MS.gene21116	MS.gene37975	MS.gene39979	MS.gene00631	MS.gene058404	MS.gene025877
MS.gene049386	MS.gene021852	MS.gene30770	MS.gene29069	MS.gene023044	MS.gene56797
MS.gene79486	MS.gene59966	MS.gene30945	MS.gene62261	MS.gene026404	MS.gene040638
MS.gene56491	MS.gene29301	MS.gene36733	MS.gene032772	MS.gene50958	MS.gene040099
MS.gene23155	MS.gene040116	MS.gene04706	MS.gene72845	MS.gene54297	MS.gene85478
MS.gene22529	MS.gene034761	MS.gene79666	MS.gene007641	MS.gene38061	MS.gene95295
MS.gene37985	MS.gene67197	MS.gene33973	MS.gene31027	MS.gene047638	MS.gene068358
MS.gene038220	MS.gene65289	MS.gene074391	MS.gene003311	MS.gene87404	MS.gene73665
MS.gene24454	MS.gene022830	MS.gene002844	MS.gene95373	MS.gene21674	MS.gene047103
MS.gene007821	MS.gene056068	MS.gene033164	MS.gene069852	MS.gene002189	MS.gene040156
MS.gene54946	MS.gene96659	MS.gene058235	MS.gene005305	MS.gene31632	MS.gene24236
MS.gene77002	MS.gene008827	MS.gene74690	MS.gene82031	MS.gene068255	MS.gene061490
MS.gene004244	MS.gene29836	MS.gene63962	MS.gene53106	MS.gene062492	MS.gene029398
MS.gene044399	MS.gene54190	MS.gene06070	MS.gene87976	MS.gene015914	MS.gene044582
MS.gene74921	MS.gene053498	MS.gene029598	MS.gene010104	MS.gene068051	MS.gene78385
MS.gene92490	MS.gene000400	MS.gene85155	MS.gene39603	MS.gene000617	MS.gene01209
MS.gene49376	MS.gene44234	MS.gene22755	MS.gene41474	MS.gene85245	MS.gene024005
MS.gene057669	MS.gene27126	MS.gene057757	MS.gene069888	MS.gene42086	MS.gene068686
MS.gene042299	MS.gene53459	MS.gene035978	MS.gene28451	MS.gene013630	MS.gene63261
MS.gene033982	MS.gene017777	MS.gene43077	MS.gene005975	MS.gene034454	MS.gene015760
MS.gene31287	MS.gene51284	MS.gene060309	MS.gene63370	MS.gene06645	MS.gene90498
MS.gene056976	MS.gene30383	MS.gene027897	MS.gene09929	MS.gene018357	MS.gene31812
MS.gene39895	MS.gene53149	MS.gene042550	MS.gene59647	MS.gene024363	MS.gene24179
MS.gene88453	MS.gene60755	MS.gene014834	MS.gene74029	MS.gene017849	MS.gene063373
MS.gene02570	MS.gene08218	MS.gene033448	MS.gene043457	MS.gene87084	MS.gene04157
MS.gene54280	MS.gene24663	MS.gene31480	MS.gene93631	MS.gene052752	MS.gene061167
MS.gene73218	MS.gene040918	MS.gene024018	MS.gene018705	MS.gene05224	MS.gene047716
MS.gene33934	MS.gene061167	MS.gene013616	MS.gene98723	MS.gene033985	MS.gene98856
MS.gene070747	MS.gene35825	MS.gene84456	MS.gene02469	MS.gene044086	MS.gene015956
MS.gene004358	MS.gene62236	MS.gene62038	MS.gene50646	MS.gene35858	MS.gene70383
MS.gene01404	MS.gene78407	MS.gene21868	MS.gene065576	MS.gene064135	MS.gene73918
MS.gene056169	MS.gene02656	MS.gene059131	MS.gene69844	MS.gene84668	MS.gene58581
MS.gene57695	MS.gene28378	MS.gene017795	MS.gene97853	MS.gene63691	MS.gene070296
MS.gene84686	MS.gene074206	MS.gene22298	MS.gene28407	MS.gene27094	MS.gene036882
MS.gene063313	MS.gene072668	MS.gene064491	MS.gene00632	MS.gene033688	MS.gene019722
MS.gene072555	MS.gene045574	MS.gene000259	MS.gene061479	MS.gene30423	MS.gene42063
MS.gene41741	MS.gene029397	MS.gene41722	MS.gene051031	MS.gene006862	MS.gene21209
MS.gene39829	MS.gene95373	MS.gene015517	MS.gene89268	MS.gene049445	MS.gene003698
MS.gene78764	MS.gene072681	MS.gene31109	MS.gene022543	MS.gene93940	MS.gene76705
MS.gene21237	MS.gene047649	MS.gene042302	MS.gene020624	MS.gene22735	MS.gene074093
MS.gene036941	MS.gene50144	MS.gene033470	MS.gene048162	MS.gene046484	MS.gene97927
MS.gene26777	MS.gene054420	MS.gene044282	MS.gene76587	MS.gene061514	MS.gene95706
MS.gene001195	MS.gene91432	MS.gene068304	MS.gene058033	MS.gene008494	MS.gene77358
MS.gene008878	MS.gene08948	MS.gene022671	MS.gene069536	MS.gene048734	MS.gene011517
MS.gene047295	MS.gene70641	MS.gene39326	MS.gene92937	MS.gene025965	MS.gene046809
MS.gene57964	MS.gene69844	MS.gene062454	MS.gene49346	MS.gene04736	MS.gene047808
MS.gene053632	MS.gene015399	MS.gene52692	MS.gene57202	MS.gene028302	MS.gene047104
MS.gene013003	MS.gene22974	MS.gene053382	MS.gene070370	MS.gene56793	MS.gene042961
MS.gene41779	MS.gene70458	MS.gene52691	MS.gene061547	MS.gene061054	MS.gene046174
MS.gene005881	MS.gene027956	MS.gene052116	MS.gene39346	MS.gene053554	MS.gene73446
MS.gene48829	MS.gene02469	MS.gene044204	MS.gene050535	MS.gene22274	MS.gene88811
MS.gene88783	MS.gene066518	MS.gene69931	MS.gene86129	MS.gene055439	MS.gene63260
MS.gene051576	MS.gene59069	MS.gene39783	MS.gene066518	MS.gene60696	MS.gene042317
MS.gene95892	MS.gene52206	MS.gene033986	MS.gene00885	MS.gene59901	MS.gene90948
MS.gene89630	MS.gene018762	MS.gene058995	MS.gene062778	MS.gene051287	MS.gene020681
MS.gene064157	MS.gene08122	MS.gene011800	MS.gene074026	MS.gene85886	MS.gene020606
MS.gene91621	MS.gene41474	MS.gene032502	MS.gene054420	MS.gene043947	MS.gene015399
MS.gene04763	MS.gene041364	MS.gene006927	MS.gene63112	MS.gene013452	MS.gene69084
MS.gene94090	MS.gene016506	MS.gene013607	MS.gene036181	MS.gene055208	MS.gene90302
MS.gene065180	MS.gene73241	MS.gene069436	MS.gene43624	MS.gene25874	MS.gene48066
MS.gene69758	MS.gene04292	MS.gene63846	MS.gene07939	MS.gene60460	MS.gene32756
MS.gene057341	MS.gene017446	MS.gene77330	MS.gene56276	MS.gene057327	MS.gene072699
MS.gene049840	MS.gene28071	MS.gene09632	MS.gene047926	MS.gene63962	MS.gene042817
MS.gene20459	MS.gene37610	MS.gene09673	MS.gene68608	MS.gene08352	MS.gene035192
MS.gene60915	MS.gene043470	MS.gene30907	MS.gene060275	MS.gene027718	MS.gene006327
MS.gene41044	MS.gene057165	MS.gene005977	MS.gene036105	MS.gene09013	MS.gene003405
MS.gene037372	MS.gene65457	MS.gene61001	MS.gene96715	MS.gene82567	MS.gene34398
MS.gene047568	MS.gene054384	MS.gene051092	MS.gene066964	MS.gene37703	MS.gene69031
MS.gene71913	MS.gene065576	MS.gene026607	MS.gene014217	MS.gene03196	MS.gene027868
MS.gene07741	MS.gene73402	MS.gene069003	MS.gene046256	MS.gene96019	MS.gene84787
MS.gene002189	MS.gene028224	MS.gene036121	MS.gene71489	MS.gene066995	MS.gene29174
MS.gene013864	MS.gene024382	MS.gene88841	MS.gene00638	MS.gene066921	MS.gene47371
MS.gene94952	MS.gene063663	MS.gene069595	MS.gene35317	MS.gene072650	MS.gene72021
MS.gene037453	MS.gene044224	MS.gene82427	MS.gene87970	MS.gene44556	MS.gene30211
MS.gene73595	MS.gene28172	MS.gene017939	MS.gene53233	MS.gene91945	MS.gene003283
MS.gene064758	MS.gene68050	MS.gene042980	MS.gene58554	MS.gene045407	MS.gene94920
MS.gene029287	MS.gene016507	MS.gene036197	MS.gene020630	MS.gene27565	MS.gene003632
MS.gene55177	MS.gene68620	MS.gene42952	MS.gene012288	MS.gene024013	MS.gene83174
MS.gene56435	MS.gene22144	MS.gene039147	MS.gene067688	MS.gene45755	MS.gene036933
MS.gene005522	MS.gene000349	MS.gene01975	MS.gene92011	MS.gene82746	MS.gene015934
MS.gene035570	MS.gene09808	MS.gene63044	MS.gene059705	MS.gene005516	MS.gene006877
MS.gene005529	MS.gene074039	MS.gene24164	MS.gene67200	MS.gene55903	MS.gene63308
MS.gene62934	MS.gene012404	MS.gene40529	MS.gene007500	MS.gene79438	MS.gene030661
MS.gene013038	MS.gene30037	MS.gene013909	MS.gene040603	MS.gene55938	MS.gene81224
MS.gene067981	MS.gene000333	MS.gene77433	MS.gene065574	MS.gene76996	MS.gene32974
MS.gene036366	MS.gene92025	MS.gene41105	MS.gene30037	MS.gene88959	MS.gene008773
MS.gene96458	MS.gene89004	MS.gene92490	MS.gene66868	MS.gene20438	MS.gene75965
MS.gene005994	MS.gene27115	MS.gene75013	MS.gene23126	MS.gene007126	MS.gene28377
MS.gene98113	MS.gene71948	MS.gene73491	MS.gene027870	MS.gene071887	MS.gene96340
MS.gene62554	MS.gene073791	MS.gene51458	MS.gene044224	MS.gene82289	MS.gene031477
MS.gene71715	MS.gene78401	MS.gene048554	MS.gene072670	MS.gene019128	MS.gene95967
MS.gene66635	MS.gene93928	MS.gene28509	MS.gene56137	MS.gene44527	MS.gene01219
MS.gene049544	MS.gene47061	MS.gene84668	MS.gene00596	MS.gene42228	MS.gene000400
MS.gene026531	MS.gene016131	MS.gene21617	MS.gene35513	MS.gene037374	MS.gene033628
MS.gene043704	MS.gene061493	MS.gene029035	MS.gene027953	MS.gene036374	MS.gene98731
MS.gene87907	MS.gene30813	MS.gene047173	MS.gene97871	MS.gene016704	MS.gene73126
MS.gene024901	MS.gene92498	MS.gene019604	MS.gene021463	MS.gene49938	MS.gene067810
MS.gene32135	MS.gene07835	MS.gene26005	MS.gene040156	MS.gene74229	MS.gene072669
MS.gene39053	MS.gene014274	MS.gene47209	MS.gene064061	MS.gene39990	MS.gene31948
MS.gene39141	MS.gene25772	MS.gene041400	MS.gene31312	MS.gene25870	MS.gene048924
MS.gene71245	MS.gene31589	MS.gene061688	MS.gene95240	MS.gene033303	MS.gene34893
MS.gene038837	MS.gene78384	MS.gene042317	MS.gene83405	MS.gene79486	MS.gene052008
MS.gene02026	MS.gene93631	MS.gene054851	MS.gene072706	MS.gene029024	MS.gene012127
MS.gene21392	MS.gene03424	MS.gene060316	MS.gene060202	MS.gene034875	MS.gene073791
MS.gene04452	MS.gene070048	MS.gene67862	MS.gene012442	MS.gene41065	MS.gene08122
MS.gene05049	MS.gene52892	MS.gene23789	MS.gene20260	MS.gene030892	MS.gene92880
MS.gene007813	MS.gene54195	MS.gene25756	MS.gene069887	MS.gene89283	MS.gene038357
MS.gene68736	MS.gene63261	MS.gene47853	MS.gene040154	MS.gene002731	MS.gene86309
MS.gene031693	MS.gene61288	MS.gene01738	MS.gene00608	MS.gene55505	MS.gene011935
MS.gene47536	MS.gene97508	MS.gene049387	MS.gene072717	MS.gene43431	MS.gene68443
MS.gene24492	MS.gene010470	MS.gene002291	MS.gene062556	MS.gene052114	MS.gene011014
MS.gene018587	MS.gene030640	MS.gene73992	MS.gene031830	MS.gene24508	MS.gene33534
MS.gene91902	MS.gene85201	MS.gene31410	MS.gene68443	MS.gene04334	MS.gene28451
MS.gene029264	MS.gene072677	MS.gene64694	MS.gene57227	MS.gene023016	MS.gene57115
MS.gene81244	MS.gene007508	MS.gene26988	MS.gene93246	MS.gene016286	MS.gene035330
MS.gene41638	MS.gene78364	MS.gene024216	MS.gene35324	MS.gene006630	MS.gene58406
MS.gene035806	MS.gene67200	MS.gene88840	MS.gene068585	MS.gene90649	MS.gene28948
MS.gene012041	MS.gene009509	MS.gene031791	MS.gene029607	MS.gene22820	MS.gene70705
MS.gene48617	MS.gene018070	MS.gene98113	MS.gene042649	MS.gene048926	MS.gene67971
MS.gene006856	MS.gene91381	MS.gene005878	MS.gene92786	MS.gene041606	MS.gene90938
MS.gene50860	MS.gene61376	MS.gene008055	MS.gene043287	MS.gene04706	MS.gene44897
MS.gene64952	MS.gene27388	MS.gene58998	MS.gene80953	MS.gene35118	MS.gene020967
MS.gene047338	MS.gene010027	MS.gene041418	MS.gene22103	MS.gene81225	MS.gene37518
MS.gene003377	MS.gene061494	MS.gene51457	MS.gene22144	MS.gene039231	MS.gene08841
MS.gene41870	MS.gene000692	MS.gene063086	MS.gene005657	MS.gene85559	MS.gene89804
MS.gene37821	MS.gene047861	MS.gene57964	MS.gene28435	MS.gene069186	MS.gene059705
MS.gene20926	MS.gene52624	MS.gene016701	MS.gene052720	MS.gene038281	MS.gene71482
MS.gene058508	MS.gene012412	MS.gene051542	MS.gene52618	MS.gene54431	MS.gene47109
MS.gene010548	MS.gene028225	MS.gene015907	MS.gene29596	MS.gene033759	MS.gene97871
MS.gene58138	MS.gene73103	MS.gene065913	MS.gene59966	MS.gene09673	MS.gene074468
MS.gene75381	MS.gene067786	MS.gene26787	MS.gene059701	MS.gene28338	MS.gene024508
MS.gene70955	MS.gene28393	MS.gene071888	MS.gene060923	MS.gene68695	MS.gene010490
MS.gene39810	MS.gene27492	MS.gene34585	MS.gene044147	MS.gene024562	MS.gene018311
MS.gene021399	MS.gene22985	MS.gene011682	MS.gene96496	MS.gene25868	MS.gene64424
MS.gene91937	MS.gene005284	MS.gene44618	MS.gene053497	MS.gene05050	MS.gene066962
MS.gene063983	MS.gene59199	MS.gene022596	MS.gene043470	MS.gene048292	MS.gene002488
MS.gene36341	MS.gene041086	MS.gene047609	MS.gene020933	MS.gene052425	MS.gene023246
MS.gene00788	MS.gene37800	MS.gene86522	MS.gene066263	MS.gene011677	MS.gene005331
MS.gene30770	MS.gene055474	MS.gene010486	MS.gene031770	MS.gene02203	MS.gene40684
MS.gene31641	MS.gene043315	MS.gene49863	MS.gene069962	MS.gene33622	MS.gene91780
MS.gene94561	MS.gene33622	MS.gene55180	MS.gene044614	MS.gene79666	MS.gene51898
MS.gene015517	MS.gene84651	MS.gene77511	MS.gene024814	MS.gene003914	MS.gene98561
MS.gene77988	MS.gene97719	MS.gene50586	MS.gene061336	MS.gene018952	MS.gene003399
MS.gene01940	MS.gene015171	MS.gene042014	MS.gene052311	MS.gene71300	MS.gene68060
MS.gene003282	MS.gene019442	MS.gene06778	MS.gene29836	MS.gene063618	MS.gene005338
MS.gene26787	MS.gene64809	MS.gene017649	MS.gene037237	MS.gene98213	MS.gene08121
MS.gene24073	MS.gene005286	MS.gene007382	MS.gene002501	MS.gene050741	MS.gene86993
MS.gene021595	MS.gene02657	MS.gene05775	MS.gene65428	MS.gene49446	MS.gene65288
MS.gene49788	MS.gene32665	MS.gene010548	MS.gene047808	MS.gene64601	MS.gene055573
MS.gene012897	MS.gene021463	MS.gene011185	MS.gene78876	MS.gene84466	MS.gene38771
MS.gene065224	MS.gene020639	MS.gene005203	MS.gene95070	MS.gene016104	MS.gene22600
MS.gene22713	MS.gene43743	MS.gene073123	MS.gene032836	MS.gene015995	MS.gene073151
MS.gene054584	MS.gene062301	MS.gene033474	MS.gene028322	MS.gene014015	MS.gene064655
MS.gene009027	MS.gene64211	MS.gene067338	MS.gene70641	MS.gene045002	MS.gene75749
MS.gene08052	MS.gene02655	MS.gene007158	MS.gene00859	MS.gene50737	MS.gene70375
MS.gene004328	MS.gene068714	MS.gene87858	MS.gene015221	MS.gene04348	MS.gene34106
MS.gene025957	MS.gene00883	MS.gene74921	MS.gene73103	MS.gene27530	MS.gene76240
MS.gene029035	MS.gene049582	MS.gene069305	MS.gene069859	MS.gene84465	MS.gene44764
MS.gene064549	MS.gene77334	MS.gene78092	MS.gene65289	MS.gene44838	MS.gene89777
MS.gene24838	MS.gene84700	MS.gene34151	MS.gene002499	MS.gene066600	MS.gene30922
MS.gene031441	MS.gene044344	MS.gene50467	MS.gene050519	MS.gene76995	MS.gene35514
MS.gene030897	MS.gene45098	MS.gene52408	MS.gene00877	MS.gene87292	MS.gene068056
MS.gene045548	MS.gene058022	MS.gene062713	MS.gene75272	MS.gene27988	MS.gene46228
MS.gene99632	MS.gene71489	MS.gene28870	MS.gene074581	MS.gene51007	MS.gene67814
MS.gene95765	MS.gene28188	MS.gene041302	MS.gene66186	MS.gene006927	MS.gene72096
MS.gene27296	MS.gene020640	MS.gene55903	MS.gene31550	MS.gene42872	MS.gene008401
MS.gene52717	MS.gene064334	MS.gene66627	MS.gene78570	MS.gene067088	MS.gene047127
MS.gene034330	MS.gene24229	MS.gene056502	MS.gene071898	MS.gene051653	MS.gene069848
MS.gene23843	MS.gene011014	MS.gene054584	MS.gene61436	MS.gene065582	MS.gene04150
MS.gene04194	MS.gene56608	MS.gene41427	MS.gene040107	MS.gene012075	MS.gene33351
MS.gene036121	MS.gene79689	MS.gene017947	MS.gene014890	MS.gene23789	MS.gene61498
MS.gene047028	MS.gene97503	MS.gene049243	MS.gene78364	MS.gene068586	MS.gene27001
MS.gene015887	MS.gene35333	MS.gene052416	MS.gene69745	MS.gene057996	MS.gene86630
MS.gene61405	MS.gene33862	MS.gene059520	MS.gene57119	MS.gene03622	MS.gene047692
MS.gene025565	MS.gene46789	MS.gene09020	MS.gene014187	MS.gene70125	MS.gene007998
MS.gene016469	MS.gene072382	MS.gene23843	MS.gene020233	MS.gene24157	MS.gene055975
MS.gene39137	MS.gene060202	MS.gene02983	MS.gene80061	MS.gene25858	MS.gene021005
MS.gene055778	MS.gene47751	MS.gene049376	MS.gene040148	MS.gene31685	MS.gene049694
MS.gene35266	MS.gene044147	MS.gene70862	MS.gene030462	MS.gene041981	MS.gene70718
MS.gene005528	MS.gene060923	MS.gene64726	MS.gene25073	MS.gene45236	MS.gene002926
MS.gene064616	MS.gene008352	MS.gene48358	MS.gene035910	MS.gene048952	MS.gene068695
MS.gene70939	MS.gene69767	MS.gene007952	MS.gene67876	MS.gene51905	MS.gene99805
MS.gene025201	MS.gene96430	MS.gene76068	MS.gene005266	MS.gene58072	MS.gene046144
MS.gene039890	MS.gene36947	MS.gene62050	MS.gene072787	MS.gene20607	MS.gene040603
MS.gene21780	MS.gene053337	MS.gene28942	MS.gene072667	MS.gene007067	MS.gene87279
MS.gene75089	MS.gene00575	MS.gene30767	MS.gene27388	MS.gene032919	MS.gene042955
MS.gene047043	MS.gene045572	MS.gene025216	MS.gene59069	MS.gene83050	MS.gene071978
MS.gene36340	MS.gene87281	MS.gene025964	MS.gene012583	MS.gene98218	MS.gene01904
MS.gene23608	MS.gene29460	MS.gene048339	MS.gene036168	MS.gene052416	MS.gene41399
MS.gene55522	MS.gene86308	MS.gene38876	MS.gene94594	MS.gene049743	MS.gene92786
MS.gene069586	MS.gene047204	MS.gene035460	MS.gene04153	MS.gene046120	MS.gene70333
MS.gene053952	MS.gene54221	MS.gene047121	MS.gene88410	MS.gene068109	MS.gene072760
MS.gene69931	MS.gene45635	MS.gene67368	MS.gene34529	MS.gene31504	MS.gene55988
MS.gene51198	MS.gene028322	MS.gene96757	MS.gene41830	MS.gene80227	MS.gene012415
MS.gene004454	MS.gene78583	MS.gene51941	MS.gene025909	MS.gene23876	MS.gene55953
MS.gene007227	MS.gene65765	MS.gene057701	MS.gene041227	MS.gene062131	MS.gene048128
MS.gene60829	MS.gene051031	MS.gene034336	MS.gene41167	MS.gene069595	MS.gene21679
MS.gene25774	MS.gene70375	MS.gene88141	MS.gene87279	MS.gene88984	MS.gene044955
MS.gene002038	MS.gene93101	MS.gene38688	MS.gene27127	MS.gene058109	MS.gene98010
MS.gene53245	MS.gene91429	MS.gene25915	MS.gene02084	MS.gene72478	MS.gene01170
MS.gene017485	MS.gene78876	MS.gene050612	MS.gene86041	MS.gene68843	MS.gene90242
MS.gene027506	MS.gene77617	MS.gene058405	MS.gene27126	MS.gene06647	MS.gene50144
MS.gene63846	MS.gene63459	MS.gene68372	MS.gene014612	MS.gene032509	MS.gene87977
MS.gene004357	MS.gene94002	MS.gene065146	MS.gene87888	MS.gene031498	MS.gene062556
MS.gene68140	MS.gene44747	MS.gene41034	MS.gene44234	MS.gene048312	MS.gene010125
MS.gene35740	MS.gene067810	MS.gene031693	MS.gene85312	MS.gene76114	MS.gene20264
MS.gene028026	MS.gene00885	MS.gene069586	MS.gene044344	MS.gene031038	MS.gene69108
MS.gene025965	MS.gene61873	MS.gene04763	MS.gene63972	MS.gene067297	MS.gene65781
MS.gene77472	MS.gene41601	MS.gene067716	MS.gene81151	MS.gene05016	MS.gene24531
MS.gene43973	MS.gene69092	MS.gene047969	MS.gene20264	MS.gene80537	MS.gene04193
MS.gene038940	MS.gene29596	MS.gene98151	MS.gene22977	MS.gene013526	MS.gene69027
MS.gene015893	MS.gene012398	MS.gene074333	MS.gene061980	MS.gene55313	MS.gene010275
MS.gene35028	MS.gene006274	MS.gene020772	MS.gene52624	MS.gene27364	MS.gene061672
MS.gene41783	MS.gene79464	MS.gene72235	MS.gene056757	MS.gene88453	MS.gene05622
MS.gene04617	MS.gene053470	MS.gene036941	MS.gene062301	MS.gene05026	MS.gene68611
MS.gene037097	MS.gene28389	MS.gene34729	MS.gene31556	MS.gene052780	MS.gene036841
MS.gene056443	MS.gene048788	MS.gene21355	MS.gene37800	MS.gene073957	MS.gene037749
MS.gene020124	MS.gene65429	MS.gene39540	MS.gene027509	MS.gene91574	MS.gene92913
MS.gene022608	MS.gene00631	MS.gene73043	MS.gene008802	MS.gene049243	MS.gene42847
MS.gene015972	MS.gene055258	MS.gene26216	MS.gene84067	MS.gene036136	MS.gene008453
MS.gene76443	MS.gene08766	MS.gene60689	MS.gene30813	MS.gene048497	MS.gene78399
MS.gene014031	MS.gene051015	MS.gene45416	MS.gene49097	MS.gene87983	MS.gene000860
MS.gene038013	MS.gene45329	MS.gene33209	MS.gene000662	MS.gene79128	MS.gene31556
MS.gene070123	MS.gene014861	MS.gene71657	MS.gene013396	MS.gene98210	MS.gene00859
MS.gene64201	MS.gene069988	MS.gene85462	MS.gene042902	MS.gene72407	MS.gene64597
MS.gene008949	MS.gene09879	MS.gene52317	MS.gene062566	MS.gene92128	MS.gene28109
MS.gene83520	MS.gene021731	MS.gene03163	MS.gene053689	MS.gene81416	MS.gene047446
MS.gene38688	MS.gene30679	MS.gene03071	MS.gene070394	MS.gene00475	MS.gene013986
MS.gene055357	MS.gene28408	MS.gene016667	MS.gene79912	MS.gene36449	MS.gene34062
MS.gene041214	MS.gene66868	MS.gene87628	MS.gene09051	MS.gene014835	MS.gene034820
MS.gene023875	MS.gene036881	MS.gene070733	MS.gene019742	MS.gene28509	MS.gene024807
MS.gene55562	MS.gene005333	MS.gene59670	MS.gene057629	MS.gene047628	MS.gene005305
MS.gene63044	MS.gene053272	MS.gene84465	MS.gene038829	MS.gene26771	MS.gene35781
MS.gene000446	MS.gene28435	MS.gene59520	MS.gene004557	MS.gene063100	MS.gene01494
MS.gene074154	MS.gene004841	MS.gene050920	MS.gene73140	MS.gene016961	MS.gene026286
MS.gene014805	MS.gene049650	MS.gene39319	MS.gene73412	MS.gene43052	MS.gene42230
MS.gene95937	MS.gene28187	MS.gene41699	MS.gene33241	MS.gene76929	MS.gene040143
MS.gene26803	MS.gene010219	MS.gene068708	MS.gene73351	MS.gene41144	MS.gene018765
MS.gene025218	MS.gene052086	MS.gene001721	MS.gene88595	MS.gene015589	MS.gene061168
MS.gene56433	MS.gene059684	MS.gene014015	MS.gene054383	MS.gene030884	MS.gene33588
MS.gene28825	MS.gene024808	MS.gene65074	MS.gene005287	MS.gene037647	MS.gene045619
MS.gene02386	MS.gene043505	MS.gene60716	MS.gene022829	MS.gene53799	MS.gene072681
MS.gene005517	MS.gene010270	MS.gene57186	MS.gene008594	MS.gene76526	MS.gene05462
MS.gene63985	MS.gene69745	MS.gene037453	MS.gene53701	MS.gene049260	MS.gene94999
MS.gene86514	MS.gene88935	MS.gene04335	MS.gene051947	MS.gene72525	MS.gene021324
MS.gene98118	MS.gene00608	MS.gene35231	MS.gene014200	MS.gene068253	MS.gene051692
MS.gene57444	MS.gene072719	MS.gene047421	MS.gene011014	MS.gene000529	MS.gene052069
MS.gene48040	MS.gene34529	MS.gene28811	MS.gene020610	MS.gene007962	MS.gene73664
MS.gene22820	MS.gene020641	MS.gene87404	MS.gene43701	MS.gene91812	MS.gene058325
MS.gene69439	MS.gene021563	MS.gene059546	MS.gene31947	MS.gene52229	MS.gene26380
MS.gene033585	MS.gene00887	MS.gene048258	MS.gene78582	MS.gene39942	MS.gene66868
MS.gene91242	MS.gene49839	MS.gene92880	MS.gene062291	MS.gene055212	MS.gene052404
MS.gene59047	MS.gene34542	MS.gene88052	MS.gene061570	MS.gene027960	MS.gene38053
MS.gene052395	MS.gene00484	MS.gene93967	MS.gene57350	MS.gene056511	MS.gene28172
MS.gene44965	MS.gene044330	MS.gene061303	MS.gene54531	MS.gene029766	MS.gene71948
MS.gene98994	MS.gene047808	MS.gene013451	MS.gene015934	MS.gene41872	MS.gene85144
MS.gene05459	MS.gene052337	MS.gene041312	MS.gene29174	MS.gene032801	MS.gene78379
MS.gene24748	MS.gene066517	MS.gene72343	MS.gene65781	MS.gene28643	MS.gene072382
MS.gene24461	MS.gene87832	MS.gene005697	MS.gene066969	MS.gene060155	MS.gene36885
MS.gene63417	MS.gene07834	MS.gene60684	MS.gene25165	MS.gene065913	MS.gene60275
MS.gene056502	MS.gene80018	MS.gene033145	MS.gene040900	MS.gene76052	MS.gene71861
MS.gene004184	MS.gene053647	MS.gene09267	MS.gene045983	MS.gene052424	MS.gene040601
MS.gene64551	MS.gene21693	MS.gene065702	MS.gene052066	MS.gene86715	MS.gene95387
MS.gene95856	MS.gene51868	MS.gene89070	MS.gene055628	MS.gene034375	MS.gene79259
MS.gene00562	MS.gene59987	MS.gene01866	MS.gene044913	MS.gene042327	MS.gene016776
MS.gene01845	MS.gene73450	MS.gene37699	MS.gene86155	MS.gene99469	MS.gene70650
MS.gene056522	MS.gene25144	MS.gene42659	MS.gene63092	MS.gene25913	MS.gene061961
MS.gene053380	MS.gene046005	MS.gene011545	MS.gene38772	MS.gene066504	MS.gene028119
MS.gene072294	MS.gene33241	MS.gene84560	MS.gene61487	MS.gene063170	MS.gene74895
MS.gene04395	MS.gene041677	MS.gene71656	MS.gene054422	MS.gene40765	MS.gene75111
MS.gene059521	MS.gene000424	MS.gene035129	MS.gene21693	MS.gene01325	MS.gene074116
MS.gene78559	MS.gene009903	MS.gene24510	MS.gene68613	MS.gene23488	MS.gene50986
MS.gene071148	MS.gene038867	MS.gene25860	MS.gene06681	MS.gene96239	MS.gene47530
MS.gene67829	MS.gene99230	MS.gene76847	MS.gene002661	MS.gene24747	MS.gene08216
MS.gene91936	MS.gene89847	MS.gene29733	MS.gene26350	MS.gene26722	MS.gene072702
MS.gene24444	MS.gene21517	MS.gene008041	MS.gene002488	MS.gene90607	MS.gene52941
MS.gene048965	MS.gene30524	MS.gene067581	MS.gene09676	MS.gene063313	MS.gene023919
MS.gene35715	MS.gene57119	MS.gene84184	MS.gene28172	MS.gene068032	MS.gene045625
MS.gene070733	MS.gene031980	MS.gene033692	MS.gene054413	MS.gene46111	MS.gene002245
MS.gene013909	MS.gene28173	MS.gene50424	MS.gene32324	MS.gene28640	MS.gene70120
MS.gene49130	MS.gene58554	MS.gene08292	MS.gene05507	MS.gene57050	MS.gene021573
MS.gene030539	MS.gene051943	MS.gene99647	MS.gene25772	MS.gene068380	MS.gene54024
MS.gene069907	MS.gene040152	MS.gene67484	MS.gene041457	MS.gene72380	MS.gene006321
MS.gene066155	MS.gene071321	MS.gene016310	MS.gene20257	MS.gene011367	MS.gene035509
MS.gene26250	MS.gene054428	MS.gene33917	MS.gene68435	MS.gene067468	MS.gene08218
MS.gene52140	MS.gene060275	MS.gene80655	MS.gene020640	MS.gene033765	MS.gene30383
MS.gene048626	MS.gene55729	MS.gene065733	MS.gene56043	MS.gene007396	MS.gene53233
MS.gene73046	MS.gene85255	MS.gene82878	MS.gene66281	MS.gene87819	MS.gene40206
MS.gene041972	MS.gene97718	MS.gene036229	MS.gene86308	MS.gene45549	MS.gene72845
MS.gene09005	MS.gene51160	MS.gene029270	MS.gene30524	MS.gene33104	MS.gene80061
MS.gene072444	MS.gene034452	MS.gene49788	MS.gene64432	MS.gene21585	MS.gene005290
MS.gene018263	MS.gene28406	MS.gene72858	MS.gene050842	MS.gene63984	MS.gene049173
MS.gene42873	MS.gene072691	MS.gene039075	MS.gene058022	MS.gene25915	MS.gene016548
MS.gene039881	MS.gene04276	MS.gene04816	MS.gene033568	MS.gene54742	MS.gene73412
MS.gene042327	MS.gene86224	MS.gene30399	MS.gene028911	MS.gene69281	MS.gene058185
MS.gene050320	MS.gene067688	MS.gene052269	MS.gene65288	MS.gene030430	MS.gene44630
MS.gene041302	MS.gene99903	MS.gene20637	MS.gene054440	MS.gene01263	MS.gene047865
MS.gene003539	MS.gene061899	MS.gene022288	MS.gene92498	MS.gene069599	MS.gene074451
MS.gene062904	MS.gene34382	MS.gene62652	MS.gene071323	MS.gene87263	MS.gene91510
MS.gene053151	MS.gene66790	MS.gene048752	MS.gene22336	MS.gene26485	MS.gene52397
MS.gene91846	MS.gene020638	MS.gene68736	MS.gene052337	MS.gene058423	MS.gene045572
MS.gene063866	MS.gene41830	MS.gene042304	MS.gene015235	MS.gene60748	MS.gene048995
MS.gene043366	MS.gene32981	MS.gene033982	MS.gene08971	MS.gene93738	MS.gene28065
MS.gene54879	MS.gene28312	MS.gene57695	MS.gene062804	MS.gene20217	MS.gene34790
MS.gene045627	MS.gene036389	MS.gene043473	MS.gene038867	MS.gene59838	MS.gene71489
MS.gene032820	MS.gene002329	MS.gene072555	MS.gene61316	MS.gene26791	MS.gene040188
MS.gene47124	MS.gene005290	MS.gene01769	MS.gene67203	MS.gene32007	MS.gene06173
MS.gene94610	MS.gene042474	MS.gene040765	MS.gene034942	MS.gene036157	MS.gene01437
MS.gene069438	MS.gene28380	MS.gene59047	MS.gene057201	MS.gene048066	MS.gene026236
MS.gene33449	MS.gene53619	MS.gene052618	MS.gene063729	MS.gene018887	MS.gene85312
MS.gene02230	MS.gene26620	MS.gene42228	MS.gene99021	MS.gene87907	MS.gene26053
MS.gene067425	MS.gene017657	MS.gene99823	MS.gene45043	MS.gene026127	MS.gene20619
MS.gene54824	MS.gene026274	MS.gene31518	MS.gene016307	MS.gene045950	MS.gene015578
MS.gene074587	MS.gene81769	MS.gene031383	MS.gene29460	MS.gene022199	MS.gene67200
MS.gene87404	MS.gene75272	MS.gene66635	MS.gene070854	MS.gene32138	MS.gene92389
MS.gene93291	MS.gene012570	MS.gene41741	MS.gene56150	MS.gene85235	MS.gene65457
MS.gene85186	MS.gene071344	MS.gene32274	MS.gene051673	MS.gene24445	MS.gene021632
MS.gene043002	MS.gene87933	MS.gene60541	MS.gene048166	MS.gene74185	MS.gene012570
MS.gene67368	MS.gene03710	MS.gene047295	MS.gene015742	MS.gene27982	MS.gene039553
MS.gene047309	MS.gene83752	MS.gene37696	MS.gene070048	MS.gene065340	MS.gene059756
MS.gene35721	MS.gene043959	MS.gene04985	MS.gene87281	MS.gene29841	MS.gene038119
MS.gene013500	MS.gene00888	MS.gene065389	MS.gene70113	MS.gene92233	MS.gene063989
MS.gene62467	MS.gene021568	MS.gene99788	MS.gene80364	MS.gene62683	MS.gene09687
MS.gene050612	MS.gene040130	MS.gene053079	MS.gene032459	MS.gene015430	MS.gene01122
MS.gene37835	MS.gene003389	MS.gene002415	MS.gene20163	MS.gene54997	MS.gene53886
MS.gene028673	MS.gene61316	MS.gene98218	MS.gene004686	MS.gene28931	MS.gene019532
MS.gene84986	MS.gene01068	MS.gene47865	MS.gene28188	MS.gene072602	MS.gene032845
MS.gene04363	MS.gene43914	MS.gene01846	MS.gene017792	MS.gene65074	MS.gene012581
MS.gene040699	MS.gene20257	MS.gene28820	MS.gene045741	MS.gene057774	MS.gene28381
MS.gene59084	MS.gene96715	MS.gene060311	MS.gene012581	MS.gene058678	MS.gene012789
MS.gene32094	MS.gene010498	MS.gene003458	MS.gene73402	MS.gene020442	MS.gene76587
MS.gene010408	MS.gene069151	MS.gene034208	MS.gene94447	MS.gene042464	MS.gene86307
MS.gene09610	MS.gene028604	MS.gene59548	MS.gene56130	MS.gene74688	MS.gene87280
MS.gene42882	MS.gene46280	MS.gene62413	MS.gene007505	MS.gene062454	MS.gene68667
MS.gene005376	MS.gene91218	MS.gene60915	MS.gene031976	MS.gene33495	MS.gene42558
MS.gene064135	MS.gene70113	MS.gene07734	MS.gene54593	MS.gene04695	MS.gene073299
MS.gene79767	MS.gene89641	MS.gene008949	MS.gene57750	MS.gene46031	MS.gene44234
MS.gene21397	MS.gene41832	MS.gene92019	MS.gene025927	MS.gene017131	MS.gene046152
MS.gene03635	MS.gene78359	MS.gene09610	MS.gene025439	MS.gene85157	MS.gene50538
MS.gene052780	MS.gene000430	MS.gene44271	MS.gene79464	MS.gene87775	MS.gene49696
MS.gene73246	MS.gene034820	MS.gene055133	MS.gene062571	MS.gene06235	MS.gene042382
MS.gene99131	MS.gene005266	MS.gene011495	MS.gene064716	MS.gene86301	MS.gene32048
MS.gene013457	MS.gene41536	MS.gene049386	MS.gene030640	MS.gene94489	MS.gene84951
MS.gene062862	MS.gene61587	MS.gene02026	MS.gene049650	MS.gene026015	MS.gene66485
MS.gene025777	MS.gene68435	MS.gene029580	MS.gene050503	MS.gene028817	MS.gene72963
MS.gene070758	MS.gene35377	MS.gene026651	MS.gene42534	MS.gene069087	MS.gene73805
MS.gene036553	MS.gene033171	MS.gene35618	MS.gene83752	MS.gene76604	MS.gene065573
MS.gene044049	MS.gene072180	MS.gene47088	MS.gene067019	MS.gene07088	MS.gene072679
MS.gene058995	MS.gene08929	MS.gene62554	MS.gene000537	MS.gene047551	MS.gene062716
MS.gene28633	MS.gene068356	MS.gene029599	MS.gene98092	MS.gene37814	MS.gene054760
MS.gene98687	MS.gene61505	MS.gene37698	MS.gene62208	MS.gene032802	MS.gene033764
MS.gene97147	MS.gene45352	MS.gene76706	MS.gene025842	MS.gene054937	MS.gene47351
MS.gene72383	MS.gene031662	MS.gene99876	MS.gene55729	MS.gene049376	MS.gene91429
MS.gene80761	MS.gene99071	MS.gene80642	MS.gene70375	MS.gene36889	MS.gene74430
MS.gene89911	MS.gene038409	MS.gene49743	MS.gene055474	MS.gene074061	MS.gene054420
MS.gene018903	MS.gene068696	MS.gene86514	MS.gene47205	MS.gene47865	MS.gene007508
MS.gene014392	MS.gene55756	MS.gene26487	MS.gene22978	MS.gene067528	MS.gene74303
MS.gene054911	MS.gene040107	MS.gene017866	MS.gene92760	MS.gene047094	MS.gene061479
MS.gene013489	MS.gene98721	MS.gene25119	MS.gene27641	MS.gene82537	MS.gene032836
MS.gene015286	MS.gene01784	MS.gene018187	MS.gene85255	MS.gene96094	MS.gene072389
MS.gene062536	MS.gene046149	MS.gene056898	MS.gene003076	MS.gene98214	MS.gene015166
MS.gene051613	MS.gene028217	MS.gene33934	MS.gene029087	MS.gene57727	MS.gene000349
MS.gene31375	MS.gene056698	MS.gene67432	MS.gene01123	MS.gene58328	MS.gene64149
MS.gene018073	MS.gene024524	MS.gene053314	MS.gene001207	MS.gene071970	MS.gene044913
MS.gene02106	MS.gene035566	MS.gene39933	MS.gene02427	MS.gene017129	MS.gene005743
MS.gene04637	MS.gene049584	MS.gene74058	MS.gene034494	MS.gene026783	MS.gene061677
MS.gene53202	MS.gene016033	MS.gene99747	MS.gene020641	MS.gene060117	MS.gene072703
MS.gene061679	MS.gene68613	MS.gene04604	MS.gene28381	MS.gene74373	MS.gene040189
MS.gene019341	MS.gene70004	MS.gene26788	MS.gene020639	MS.gene030225	MS.gene071898
MS.gene99788	MS.gene28068	MS.gene014796	MS.gene072707	MS.gene34750	MS.gene038294
MS.gene94754	MS.gene038086	MS.gene50853	MS.gene00581	MS.gene08070	MS.gene39127
MS.gene31087	MS.gene97534	MS.gene006020	MS.gene39521	MS.gene44717	MS.gene045137
MS.gene057017	MS.gene000860	MS.gene21116	MS.gene043220	MS.gene059520	MS.gene28393
MS.gene065914	MS.gene040841	MS.gene68074	MS.gene94308	MS.gene005732	MS.gene62236
MS.gene60352	MS.gene020967	MS.gene39942	MS.gene35104	MS.gene046212	MS.gene042497
MS.gene36037	MS.gene49677	MS.gene86092	MS.gene62817	MS.gene98697	MS.gene036105
MS.gene24329	MS.gene57114	MS.gene79588	MS.gene77617	MS.gene058673	MS.gene97853
MS.gene058660	MS.gene067064	MS.gene69758	MS.gene057497	MS.gene79911	MS.gene059707
MS.gene042047	MS.gene02423	MS.gene80652	MS.gene61505	MS.gene019144	MS.gene82410
MS.gene40896	MS.gene82817	MS.gene032608	MS.gene069858	MS.gene28642	MS.gene28380
MS.gene017002	MS.gene44537	MS.gene29792	MS.gene67034	MS.gene029489	MS.gene027956
MS.gene74260	MS.gene46162	MS.gene047028	MS.gene26348	MS.gene01409	MS.gene78397
MS.gene49061	MS.gene024561	MS.gene025104	MS.gene22976	MS.gene60689	MS.gene040107
MS.gene25915	MS.gene27127	MS.gene64691	MS.gene053272	MS.gene020077	MS.gene000424
MS.gene76106	MS.gene52890	MS.gene89630	MS.gene28406	MS.gene80652	MS.gene57350
MS.gene05923	MS.gene48525	MS.gene44527	MS.gene28068	MS.gene20294	MS.gene069859
MS.gene91924	MS.gene67822	MS.gene43952	MS.gene022183	MS.gene070284	MS.gene89264
MS.gene62176	MS.gene031830	MS.gene86833	MS.gene012415	MS.gene035510	MS.gene064730
MS.gene49045	MS.gene82417	MS.gene59582	MS.gene014963	MS.gene034926	MS.gene49257
MS.gene36549	MS.gene012370	MS.gene002676	MS.gene050233	MS.gene070957	MS.gene036124
MS.gene073132	MS.gene46260	MS.gene43614	MS.gene006038	MS.gene062226	MS.gene045061
MS.gene24747	MS.gene80007	MS.gene008351	MS.gene71737	MS.gene09566	MS.gene070270
MS.gene02383	MS.gene52891	MS.gene016469	MS.gene86224	MS.gene028749	MS.gene034457
MS.gene52243	MS.gene035449	MS.gene43546	MS.gene99935	MS.gene014212	MS.gene063366
MS.gene020436	MS.gene95377	MS.gene39263	MS.gene08766	MS.gene34840	MS.gene066969
MS.gene47508	MS.gene012437	MS.gene34255	MS.gene91218	MS.gene27476	MS.gene030145
MS.gene022565	MS.gene22976	MS.gene87907	MS.gene026285	MS.gene74440	MS.gene068683
MS.gene025936	MS.gene012433	MS.gene76620	MS.gene45329	MS.gene73267	MS.gene016506
MS.gene070062	MS.gene86041	MS.gene60093	MS.gene62819	MS.gene34151	MS.gene043508
MS.gene84264	MS.gene058934	MS.gene80763	MS.gene008534	MS.gene40059	MS.gene63459
MS.gene34167	MS.gene069859	MS.gene32570	MS.gene052965	MS.gene010234	MS.gene060202
MS.gene29448	MS.gene54593	MS.gene58774	MS.gene48184	MS.gene007678	MS.gene003740
MS.gene03163	MS.gene83933	MS.gene49053	MS.gene044363	MS.gene023464	MS.gene51771
MS.gene032779	MS.gene040188	MS.gene61272	MS.gene42008	MS.gene000498	MS.gene054383
MS.gene034445	MS.gene84951	MS.gene017011	MS.gene012150	MS.gene69396	MS.gene91218
MS.gene010431	MS.gene97852	MS.gene98217	MS.gene028225	MS.gene043387	MS.gene45043
MS.gene64691	MS.gene28381	MS.gene92036	MS.gene054384	MS.gene47105	MS.gene28378
MS.gene04610	MS.gene94447	MS.gene57184	MS.gene021598	MS.gene91909	MS.gene072690
MS.gene87567	MS.gene43701	MS.gene062733	MS.gene45098	MS.gene34482	MS.gene95373
MS.gene31518	MS.gene003961	MS.gene20602	MS.gene010270	MS.gene053073	MS.gene021652
MS.gene028472	MS.gene95232	MS.gene033460	MS.gene72054	MS.gene76441	MS.gene047702
MS.gene36570	MS.gene98285	MS.gene004357	MS.gene63487	MS.gene09162	MS.gene29460
MS.gene40246	MS.gene03167	MS.gene027565	MS.gene000400	MS.gene056905	MS.gene017777
MS.gene066121	MS.gene66611	MS.gene88347	MS.gene80007	MS.gene97659	MS.gene011878
MS.gene00811	MS.gene055896	MS.gene014820	MS.gene53923	MS.gene48822	MS.gene44256
MS.gene059131	MS.gene60753	MS.gene21780	MS.gene22358	MS.gene063696	MS.gene50590
MS.gene79253	MS.gene020548	MS.gene42086	MS.gene86265	MS.gene027348	MS.gene058308
MS.gene022656	MS.gene80904	MS.gene27932	MS.gene25164	MS.gene051576	MS.gene98633
MS.gene75555	MS.gene09742	MS.gene46157	MS.gene040152	MS.gene91902	MS.gene047857
MS.gene09003	MS.gene42301	MS.gene05642	MS.gene073151	MS.gene24385	MS.gene037276
MS.gene005542	MS.gene89845	MS.gene33167	MS.gene70010	MS.gene024695	MS.gene61417
MS.gene072086	MS.gene60890	MS.gene85525	MS.gene069988	MS.gene66933	MS.gene072677
MS.gene056821	MS.gene059705	MS.gene64678	MS.gene050518	MS.gene86302	MS.gene003389
MS.gene018043	MS.gene002782	MS.gene26754	MS.gene043505	MS.gene006925	MS.gene68087
MS.gene008247	MS.gene024818	MS.gene35211	MS.gene005310	MS.gene87682	MS.gene021119
MS.gene95306	MS.gene56276	MS.gene47297	MS.gene46223	MS.gene80761	MS.gene053497
MS.gene94930	MS.gene033159	MS.gene004358	MS.gene30036	MS.gene043366	MS.gene021852
MS.gene94178	MS.gene07996	MS.gene018952	MS.gene033159	MS.gene44019	MS.gene47300
MS.gene036686	MS.gene034457	MS.gene063313	MS.gene024808	MS.gene33934	MS.gene30378
MS.gene72342	MS.gene76845	MS.gene061467	MS.gene38901	MS.gene046014	MS.gene42630
MS.gene92696	MS.gene014181	MS.gene31098	MS.gene030418	MS.gene92380	MS.gene051943
MS.gene052416	MS.gene67203	MS.gene83422	MS.gene46273	MS.gene99466	MS.gene09929
MS.gene40203	MS.gene42534	MS.gene025733	MS.gene56275	MS.gene062739	MS.gene22300
MS.gene037280	MS.gene55544	MS.gene31089	MS.gene08691	MS.gene033811	MS.gene29836
MS.gene49059	MS.gene20249	MS.gene074400	MS.gene036661	MS.gene059131	MS.gene46280
MS.gene43693	MS.gene052967	MS.gene05468	MS.gene028125	MS.gene27296	MS.gene94781
MS.gene049702	MS.gene004686	MS.gene007495	MS.gene038099	MS.gene20183	MS.gene30813
MS.gene055304	MS.gene82020	MS.gene047660	MS.gene85201	MS.gene008627	MS.gene22946
MS.gene64395	MS.gene01900	MS.gene005698	MS.gene033773	MS.gene95444	MS.gene99437
MS.gene017018	MS.gene24879	MS.gene56435	MS.gene71787	MS.gene49376	MS.gene021731
MS.gene37655	MS.gene67876	MS.gene74185	MS.gene91426	MS.gene070733	MS.gene029205
MS.gene046319	MS.gene044773	MS.gene03061	MS.gene24879	MS.gene041317	MS.gene85201
MS.gene76065	MS.gene067191	MS.gene062792	MS.gene39192	MS.gene39837	MS.gene022830
MS.gene49819	MS.gene024813	MS.gene80419	MS.gene016033	MS.gene56252	MS.gene51160
MS.gene053316	MS.gene76085	MS.gene020555	MS.gene45131	MS.gene39931	MS.gene038786
MS.gene30486	MS.gene62122	MS.gene042596	MS.gene043315	MS.gene39131	MS.gene074470
MS.gene57541	MS.gene024807	MS.gene063983	MS.gene23329	MS.gene82799	MS.gene09051
MS.gene66183	MS.gene049652	MS.gene060809	MS.gene038409	MS.gene058222	MS.gene051391
MS.gene054124	MS.gene005271	MS.gene013610	MS.gene053661	MS.gene31409	MS.gene85599
MS.gene01843	MS.gene53661	MS.gene013038	MS.gene36947	MS.gene01076	MS.gene62819
MS.gene057011	MS.gene59951	MS.gene88453	MS.gene049226	MS.gene23654	MS.gene28188
MS.gene34154	MS.gene005280	MS.gene36570	MS.gene00883	MS.gene000931	MS.gene72819
MS.gene034337	MS.gene047159	MS.gene39948	MS.gene29310	MS.gene41722	MS.gene020630
MS.gene019789	MS.gene00596	MS.gene70339	MS.gene41601	MS.gene61682	MS.gene046143
MS.gene06595	MS.gene024511	MS.gene000436	MS.gene70652	MS.gene97127	MS.gene68610
MS.gene05667	MS.gene06875	MS.gene038006	MS.gene99903	MS.gene057020	MS.gene035720
MS.gene00129	MS.gene54531	MS.gene43351	MS.gene054423	MS.gene78541	MS.gene95386
MS.gene065020	MS.gene019742	MS.gene041417	MS.gene82170	MS.gene015298	MS.gene29720
MS.gene25119	MS.gene35375	MS.gene41778	MS.gene030112	MS.gene20741	MS.gene035896
MS.gene83521	MS.gene072670	MS.gene22196	MS.gene017815	MS.gene93382	MS.gene061500
MS.gene073287	MS.gene015235	MS.gene71227	MS.gene035429	MS.gene86059	MS.gene072668
MS.gene070154	MS.gene99742	MS.gene77929	MS.gene50533	MS.gene032820	MS.gene020566
MS.gene91935	MS.gene072717	MS.gene77924	MS.gene60589	MS.gene019604	MS.gene070800
MS.gene68743	MS.gene63058	MS.gene02386	MS.gene005271	MS.gene060010	MS.gene036269
MS.gene005898	MS.gene29316	MS.gene93591	MS.gene68620	MS.gene057025	MS.gene28113
MS.gene76830	MS.gene052411	MS.gene035543	MS.gene040005	MS.gene071002	MS.gene46332
MS.gene25982	MS.gene43364	MS.gene074124	MS.gene51160	MS.gene72342	MS.gene08257
MS.gene25512	MS.gene31731	MS.gene061071	MS.gene20249	MS.gene25756	MS.gene91432
MS.gene074349	MS.gene22026	MS.gene29330	MS.gene00577	MS.gene052116	MS.gene25139
MS.gene68777	MS.gene53346	MS.gene29340	MS.gene060696	MS.gene76102	MS.gene016656
MS.gene40979	MS.gene040189	MS.gene42521	MS.gene45352	MS.gene045548	MS.gene018762
MS.gene50593	MS.gene041821	MS.gene22452	MS.gene79183	MS.gene024901	MS.gene69844
MS.gene01394	MS.gene55174	MS.gene24901	MS.gene41832	MS.gene005760	MS.gene046149
MS.gene66449	MS.gene63487	MS.gene004244	MS.gene28393	MS.gene21630	MS.gene065576
MS.gene93301	MS.gene80253	MS.gene029589	MS.gene046147	MS.gene60701	MS.gene018070
MS.gene052712	MS.gene28066	MS.gene013566	MS.gene62959	MS.gene061581	MS.gene58861
MS.gene028359	MS.gene75463	MS.gene74260	MS.gene028224	MS.gene049679	MS.gene042474
MS.gene55488	MS.gene047926	MS.gene24748	MS.gene00887	MS.gene038940	MS.gene032083
MS.gene047653	MS.gene051447	MS.gene67293	MS.gene003961	MS.gene61739	MS.gene59069
MS.gene026033	MS.gene069850	MS.gene065060	MS.gene06100	MS.gene20039	MS.gene074359
MS.gene038839	MS.gene74029	MS.gene26771	MS.gene072692	MS.gene30486	MS.gene008802
MS.gene26519	MS.gene80952	MS.gene067468	MS.gene017813	MS.gene86174	MS.gene036106
MS.gene78849	MS.gene002389	MS.gene036240	MS.gene023738	MS.gene027853	MS.gene26049
MS.gene49363	MS.gene021642	MS.gene26265	MS.gene034457	MS.gene024340	MS.gene031132
MS.gene061874	MS.gene09667	MS.gene32932	MS.gene91429	MS.gene034054	MS.gene014680
MS.gene023135	MS.gene75718	MS.gene045548	MS.gene99254	MS.gene87637	MS.gene58870
MS.gene58456	MS.gene37227	MS.gene87466	MS.gene98189	MS.gene062245	MS.gene01459
MS.gene041313	MS.gene26348	MS.gene011605	MS.gene03710	MS.gene017649	MS.gene05156
MS.gene45524	MS.gene81076	MS.gene052712	MS.gene036881	MS.gene005719	MS.gene024813
MS.gene55116	MS.gene87970	MS.gene034337	MS.gene010028	MS.gene69793	MS.gene42301
MS.gene023196	MS.gene93265	MS.gene001910	MS.gene57140	MS.gene77330	MS.gene032800
MS.gene071150	MS.gene003023	MS.gene016115	MS.gene020379	MS.gene06610	MS.gene26350
MS.gene034331	MS.gene38636	MS.gene50207	MS.gene064150	MS.gene22529	MS.gene74559
MS.gene62679	MS.gene009945	MS.gene052221	MS.gene24449	MS.gene028169	MS.gene028876
MS.gene05468	MS.gene072706	MS.gene067755	MS.gene56608	MS.gene33167	MS.gene020629
MS.gene51653	MS.gene91431	MS.gene83520	MS.gene005269	MS.gene45727	MS.gene031640
MS.gene067451	MS.gene06680	MS.gene02104	MS.gene036122	MS.gene061673	MS.gene53524
MS.gene25860	MS.gene006240	MS.gene41065	MS.gene040157	MS.gene003350	MS.gene002837
MS.gene55117	MS.gene042409	MS.gene24159	MS.gene058384	MS.gene063300	MS.gene21174
MS.gene058217	MS.gene035429	MS.gene76102	MS.gene24198	MS.gene070122	MS.gene045341
MS.gene018352	MS.gene047802	MS.gene91937	MS.gene072676	MS.gene63573	MS.gene98056
MS.gene029270	MS.gene66977	MS.gene024901	MS.gene66977	MS.gene013912	MS.gene058022
MS.gene070013	MS.gene012396	MS.gene056976	MS.gene049993	MS.gene010486	MS.gene41832
MS.gene97888	MS.gene047539	MS.gene005989	MS.gene012665	MS.gene26124	MS.gene37975
MS.gene82145	MS.gene61468	MS.gene84359	MS.gene96525	MS.gene011162	MS.gene05526
MS.gene39191	MS.gene87280	MS.gene022828	MS.gene049652	MS.gene064543	MS.gene97603
MS.gene21759	MS.gene017467	MS.gene33411	MS.gene82817	MS.gene87776	MS.gene047113
MS.gene35985	MS.gene026284	MS.gene35561	MS.gene98874	MS.gene005520	MS.gene43724
MS.gene80763	MS.gene29660	MS.gene041382	MS.gene042090	MS.gene038483	MS.gene24879
MS.gene048221	MS.gene08057	MS.gene73218	MS.gene48919	MS.gene07587	MS.gene78192
MS.gene032493	MS.gene86508	MS.gene032477	MS.gene069884	MS.gene063728	MS.gene073681
MS.gene062875	MS.gene98189	MS.gene69396	MS.gene037385	MS.gene060511	MS.gene83776
MS.gene99823	MS.gene23126	MS.gene042299	MS.gene000346	MS.gene056502	MS.gene007509
MS.gene013756	MS.gene40405	MS.gene047031	MS.gene020967	MS.gene56435	MS.gene41474
MS.gene49197	MS.gene63972	MS.gene002011	MS.gene012414	MS.gene86299	MS.gene78528
MS.gene021692	MS.gene00638	MS.gene21419	MS.gene28378	MS.gene87077	MS.gene85966
MS.gene073661	MS.gene049465	MS.gene055760	MS.gene35333	MS.gene070933	MS.gene87912
MS.gene69548	MS.gene93890	MS.gene32735	MS.gene02656	MS.gene53024	MS.gene52892
MS.gene047629	MS.gene040005	MS.gene94561	MS.gene014274	MS.gene82148	MS.gene021463
MS.gene25616	MS.gene86047	MS.gene41650	MS.gene67202	MS.gene46036	MS.gene002275
MS.gene33688	MS.gene006952	MS.gene25774	MS.gene011514	MS.gene37281	MS.gene49346
MS.gene35643	MS.gene013881	MS.gene004685	MS.gene021642	MS.gene43092	MS.gene81709
MS.gene000562	MS.gene22938	MS.gene005732	MS.gene005284	MS.gene042779	MS.gene84796
MS.gene28967	MS.gene064150	MS.gene57299	MS.gene071321	MS.gene057833	MS.gene012370
MS.gene051572	MS.gene53416	MS.gene04817	MS.gene65263	MS.gene064535	MS.gene20260
MS.gene025964	MS.gene38294	MS.gene051582	MS.gene048788	MS.gene93956	MS.gene67367
MS.gene24228	MS.gene002264	MS.gene66183	MS.gene34061	MS.gene27400	MS.gene074039
MS.gene014815	MS.gene008387	MS.gene75349	MS.gene76925	MS.gene39978	MS.gene054384
MS.gene01418	MS.gene77555	MS.gene85186	MS.gene87933	MS.gene028721	MS.gene57142
MS.gene94199	MS.gene035329	MS.gene052425	MS.gene014661	MS.gene033731	MS.gene61468
MS.gene01502	MS.gene37523	MS.gene058660	MS.gene57114	MS.gene057538	MS.gene023273
MS.gene85223	MS.gene041138	MS.gene79722	MS.gene60338	MS.gene25848	MS.gene031693
MS.gene059283	MS.gene052754	MS.gene21514	MS.gene061426	MS.gene73992	MS.gene008594
MS.gene029489	MS.gene050233	MS.gene015956	MS.gene04276	MS.gene015900	MS.gene72018
MS.gene064787	MS.gene62293	MS.gene30385	MS.gene68687	MS.gene89216	MS.gene50954
MS.gene26488	MS.gene75965	MS.gene30780	MS.gene041821	MS.gene007949	MS.gene72986
MS.gene09531	MS.gene070439	MS.gene033765	MS.gene82856	MS.gene05120	MS.gene070947
MS.gene28747	MS.gene26891	MS.gene014088	MS.gene014420	MS.gene030259	MS.gene97679
MS.gene59843	MS.gene29034	MS.gene94163	MS.gene71461	MS.gene050847	MS.gene058033
MS.gene050683	MS.gene70010	MS.gene34548	MS.gene73897	MS.gene59472	MS.gene021234
MS.gene21618	MS.gene81709	MS.gene04452	MS.gene61468	MS.gene032502	MS.gene014274
MS.gene035194	MS.gene000346	MS.gene50860	MS.gene68048	MS.gene013081	MS.gene053401
MS.gene33045	MS.gene47762	MS.gene03132	MS.gene020611	MS.gene68324	MS.gene86245
MS.gene28986	MS.gene069536	MS.gene44383	MS.gene91733	MS.gene99628	MS.gene59438
MS.gene95700	MS.gene55831	MS.gene00788	MS.gene03424	MS.gene044093	MS.gene24229
MS.gene033049	MS.gene87912	MS.gene53739	MS.gene01900	MS.gene049347	MS.gene002969
MS.gene34255	MS.gene047107	MS.gene018479	MS.gene96995	MS.gene23651	MS.gene044344
MS.gene073232	MS.gene88681	MS.gene073513	MS.gene012570	MS.gene06770	MS.gene009700
MS.gene033433	MS.gene003960	MS.gene70955	MS.gene021568	MS.gene72457	MS.gene018299
MS.gene76066	MS.gene49678	MS.gene03596	MS.gene41839	MS.gene060159	MS.gene41839
MS.gene25973	MS.gene78575	MS.gene22006	MS.gene97852	MS.gene065174	MS.gene020640
MS.gene065741	MS.gene053998	MS.gene011944	MS.gene013411	MS.gene018643	MS.gene021642
MS.gene051580	MS.gene46223	MS.gene79438	MS.gene70358	MS.gene26121	MS.gene015229
MS.gene063476	MS.gene044163	MS.gene20038	MS.gene016130	MS.gene84486	MS.gene27388
MS.gene001173	MS.gene62263	MS.gene009027	MS.gene63456	MS.gene057645	MS.gene99397
MS.gene061232	MS.gene011006	MS.gene034441	MS.gene96297	MS.gene61428	MS.gene36346
MS.gene52072	MS.gene96297	MS.gene054996	MS.gene005292	MS.gene045776	MS.gene64763
MS.gene043393	MS.gene026527	MS.gene011107	MS.gene44747	MS.gene24152	MS.gene45098
MS.gene54370	MS.gene23782	MS.gene99176	MS.gene66420	MS.gene87466	MS.gene94002
MS.gene83265	MS.gene35564	MS.gene76526	MS.gene043603	MS.gene007813	MS.gene22976
MS.gene61266	MS.gene00840	MS.gene35883	MS.gene72457	MS.gene021578	MS.gene30037
MS.gene028792	MS.gene035910	MS.gene60715	MS.gene99025	MS.gene73040	MS.gene069436
MS.gene36773	MS.gene051012	MS.gene08482	MS.gene43364	MS.gene35270	MS.gene030372
MS.gene20140	MS.gene072830	MS.gene02355	MS.gene49486	MS.gene031171	MS.gene017399
MS.gene50476	MS.gene026517	MS.gene35030	MS.gene24011	MS.gene66708	MS.gene61529
MS.gene20039	MS.gene98284	MS.gene01362	MS.gene003855	MS.gene070570	MS.gene97719
MS.gene003457	MS.gene99455	MS.gene043768	MS.gene00587	MS.gene042540	MS.gene036661
MS.gene005530	MS.gene044333	MS.gene029596	MS.gene62293	MS.gene033585	MS.gene014200
MS.gene04710	MS.gene31947	MS.gene063246	MS.gene36365	MS.gene001965	MS.gene047649
MS.gene91353	MS.gene09765	MS.gene73824	MS.gene41536	MS.gene93035	MS.gene068070
MS.gene044574	MS.gene80078	MS.gene35266	MS.gene045572	MS.gene033697	MS.gene028224
MS.gene26765	MS.gene064145	MS.gene58754	MS.gene97508	MS.gene39145	MS.gene55729
MS.gene010876	MS.gene007505	MS.gene82742	MS.gene42551	MS.gene050846	MS.gene052967
MS.gene047647	MS.gene032308	MS.gene36293	MS.gene010412	MS.gene049385	MS.gene34373
MS.gene41681	MS.gene017813	MS.gene073512	MS.gene017816	MS.gene81216	MS.gene052303
MS.gene018682	MS.gene91509	MS.gene92802	MS.gene44537	MS.gene28990	MS.gene21492
MS.gene08991	MS.gene005641	MS.gene33423	MS.gene037159	MS.gene072649	MS.gene068750
MS.gene023482	MS.gene69081	MS.gene78764	MS.gene047649	MS.gene27257	MS.gene055141
MS.gene063485	MS.gene56310	MS.gene89613	MS.gene037587	MS.gene052746	MS.gene69468
MS.gene25740	MS.gene56363	MS.gene30768	MS.gene072724	MS.gene060310	MS.gene074579
MS.gene068258	MS.gene81786	MS.gene30670	MS.gene61096	MS.gene68430	MS.gene26846
MS.gene75104	MS.gene020611	MS.gene050916	MS.gene00944	MS.gene058508	MS.gene87152
MS.gene52098	MS.gene009957	MS.gene049347	MS.gene032800	MS.gene068076	MS.gene040005
MS.gene94961	MS.gene035485	MS.gene46314	MS.gene57942	MS.gene065440	MS.gene89335
MS.gene49156	MS.gene73104	MS.gene30211	MS.gene041176	MS.gene061232	MS.gene55730
MS.gene72472	MS.gene69984	MS.gene04709	MS.gene032308	MS.gene52361	MS.gene40872
MS.gene49938	MS.gene058384	MS.gene029489	MS.gene94911	MS.gene030059	MS.gene02919
MS.gene035787	MS.gene82261	MS.gene074587	MS.gene29977	MS.gene065059	MS.gene71911
MS.gene91481	MS.gene76044	MS.gene007833	MS.gene44103	MS.gene82536	MS.gene99903
MS.gene062931	MS.gene08801	MS.gene061346	MS.gene006952	MS.gene029270	MS.gene012414
MS.gene018580	MS.gene95374	MS.gene30436	MS.gene062282	MS.gene26832	MS.gene027958
MS.gene015356	MS.gene28113	MS.gene018580	MS.gene04116	MS.gene95704	MS.gene066518
MS.gene036059	MS.gene073151	MS.gene20039	MS.gene79820	MS.gene016739	MS.gene28187
MS.gene069130	MS.gene038199	MS.gene44033	MS.gene072655	MS.gene055294	MS.gene066404
MS.gene24534	MS.gene073148	MS.gene047043	MS.gene42847	MS.gene72606	MS.gene007510
MS.gene31480	MS.gene59682	MS.gene91820	MS.gene062236	MS.gene024018	MS.gene99806
MS.gene84618	MS.gene61096	MS.gene52244	MS.gene035566	MS.gene87684	MS.gene90778
MS.gene068259	MS.gene070854	MS.gene070123	MS.gene64989	MS.gene86180	MS.gene047802
MS.gene04391	MS.gene37855	MS.gene048921	MS.gene78575	MS.gene43986	MS.gene060568
MS.gene068028	MS.gene02914	MS.gene037127	MS.gene97503	MS.gene034337	MS.gene20348
MS.gene043891	MS.gene90211	MS.gene32926	MS.gene066324	MS.gene26726	MS.gene95240
MS.gene91922	MS.gene27435	MS.gene002454	MS.gene028604	MS.gene40118	MS.gene52798
MS.gene010604	MS.gene28379	MS.gene42517	MS.gene071870	MS.gene60992	MS.gene76909
MS.gene056939	MS.gene069851	MS.gene56433	MS.gene49079	MS.gene59624	MS.gene55756
MS.gene034336	MS.gene82352	MS.gene065159	MS.gene45862	MS.gene038263	MS.gene25962
MS.gene44676	MS.gene41418	MS.gene99219	MS.gene53416	MS.gene026070	MS.gene30679
MS.gene051543	MS.gene05461	MS.gene002694	MS.gene066743	MS.gene65918	MS.gene67349
MS.gene55531	MS.gene70617	MS.gene042327	MS.gene024813	MS.gene049265	MS.gene73824
MS.gene011301	MS.gene022311	MS.gene05834	MS.gene024818	MS.gene074439	MS.gene92273
MS.gene047654	MS.gene031279	MS.gene82504	MS.gene28173	MS.gene067981	MS.gene069858
MS.gene39112	MS.gene025439	MS.gene77988	MS.gene98285	MS.gene90701	MS.gene91509
MS.gene02729	MS.gene022455	MS.gene25985	MS.gene88768	MS.gene035814	MS.gene034761
MS.gene073902	MS.gene67034	MS.gene41103	MS.gene62236	MS.gene052581	MS.gene98009
MS.gene44052	MS.gene054440	MS.gene26838	MS.gene022584	MS.gene023038	MS.gene009903
MS.gene020226	MS.gene016776	MS.gene005881	MS.gene02657	MS.gene45929	MS.gene99071
MS.gene011138	MS.gene96564	MS.gene30367	MS.gene051948	MS.gene064157	MS.gene014566
MS.gene32142	MS.gene051969	MS.gene37835	MS.gene91509	MS.gene35463	MS.gene072667
MS.gene026555	MS.gene87452	MS.gene015489	MS.gene020355	MS.gene39929	MS.gene027190
MS.gene46157	MS.gene21809	MS.gene03606	MS.gene005081	MS.gene25364	MS.gene27806
MS.gene79755	MS.gene34370	MS.gene005405	MS.gene68441	MS.gene039171	MS.gene95377
MS.gene014804	MS.gene64627	MS.gene91846	MS.gene072691	MS.gene053151	MS.gene067688
MS.gene06894	MS.gene014737	MS.gene04551	MS.gene058934	MS.gene070561	MS.gene79464
MS.gene76022	MS.gene046256	MS.gene053867	MS.gene88660	MS.gene047028	MS.gene70010
MS.gene77418	MS.gene84067	MS.gene048214	MS.gene47762	MS.gene019260	MS.gene00883
MS.gene066736	MS.gene23084	MS.gene49061	MS.gene44256	MS.gene065063	MS.gene86508
MS.gene57299	MS.gene045222	MS.gene043052	MS.gene047107	MS.gene014286	MS.gene26586
MS.gene006925	MS.gene014029	MS.gene63985	MS.gene07968	MS.gene031123	MS.gene015942
MS.gene91856	MS.gene051275	MS.gene019322	MS.gene24861	MS.gene40580	MS.gene91426
MS.gene49235	MS.gene022543	MS.gene31504	MS.gene61587	MS.gene041609	MS.gene009956
MS.gene004471	MS.gene98283	MS.gene95856	MS.gene051639	MS.gene00266	MS.gene34382
MS.gene037762	MS.gene74488	MS.gene052289	MS.gene53469	MS.gene035460	MS.gene46273
MS.gene94932	MS.gene40102	MS.gene71245	MS.gene68633	MS.gene073876	MS.gene026073
MS.gene39811	MS.gene028189	MS.gene28825	MS.gene002264	MS.gene99927	MS.gene030861
MS.gene85241	MS.gene051098	MS.gene81244	MS.gene52206	MS.gene01843	MS.gene51426
MS.gene91998	MS.gene067580	MS.gene32854	MS.gene026284	MS.gene054618	MS.gene065787
MS.gene067049	MS.gene97505	MS.gene05448	MS.gene28379	MS.gene22222	MS.gene54109
MS.gene005953	MS.gene005338	MS.gene066195	MS.gene50229	MS.gene25399	MS.gene029397
MS.gene26811	MS.gene66281	MS.gene78093	MS.gene98283	MS.gene050848	MS.gene33009
MS.gene016270	MS.gene67874	MS.gene022565	MS.gene95758	MS.gene76890	MS.gene00887
MS.gene045495	MS.gene93423	MS.gene52717	MS.gene42301	MS.gene042312	MS.gene052066
MS.gene003512	MS.gene95742	MS.gene070488	MS.gene073858	MS.gene30786	MS.gene007500
MS.gene43471	MS.gene072721	MS.gene055693	MS.gene70144	MS.gene018574	MS.gene50951
MS.gene89376	MS.gene064106	MS.gene04617	MS.gene78419	MS.gene65609	MS.gene79035
MS.gene07734	MS.gene75123	MS.gene22754	MS.gene81327	MS.gene40030	MS.gene04272
MS.gene39128	MS.gene21586	MS.gene91924	MS.gene79689	MS.gene04502	MS.gene87281
MS.gene42142	MS.gene048755	MS.gene036366	MS.gene27149	MS.gene78462	MS.gene054521
MS.gene042862	MS.gene53909	MS.gene28821	MS.gene51468	MS.gene94571	MS.gene003658
MS.gene21152	MS.gene011811	MS.gene57014	MS.gene020181	MS.gene24151	MS.gene92937
MS.gene058379	MS.gene024636	MS.gene063639	MS.gene49677	MS.gene82445	MS.gene028689
MS.gene70950	MS.gene95598	MS.gene053767	MS.gene038100	MS.gene047620	MS.gene73103
MS.gene013039	MS.gene49553	MS.gene80651	MS.gene029088	MS.gene015905	MS.gene90216
MS.gene057333	MS.gene048166	MS.gene55030	MS.gene52435	MS.gene54074	MS.gene99262
MS.gene024061	MS.gene023273	MS.gene031441	MS.gene031625	MS.gene021576	MS.gene043338
MS.gene54514	MS.gene000052	MS.gene049743	MS.gene003017	MS.gene88805	MS.gene72054
MS.gene33557	MS.gene058700	MS.gene007815	MS.gene040111	MS.gene72814	MS.gene014861
MS.gene04895	MS.gene90408	MS.gene91115	MS.gene51945	MS.gene71836	MS.gene49834
MS.gene27261	MS.gene002555	MS.gene39981	MS.gene027750	MS.gene96111	MS.gene055896
MS.gene85246	MS.gene87449	MS.gene022608	MS.gene036832	MS.gene08991	MS.gene012640
MS.gene023480	MS.gene038074	MS.gene046734	MS.gene51987	MS.gene005194	MS.gene23126
MS.gene061375	MS.gene01123	MS.gene31073	MS.gene45693	MS.gene040594	MS.gene024651
MS.gene063002	MS.gene033628	MS.gene27296	MS.gene88417	MS.gene048703	MS.gene94804
MS.gene62663	MS.gene96495	MS.gene071150	MS.gene32995	MS.gene64556	MS.gene29919
MS.gene056239	MS.gene057234	MS.gene053952	MS.gene95607	MS.gene043566	MS.gene038197
MS.gene83217	MS.gene037682	MS.gene051043	MS.gene070447	MS.gene042298	MS.gene76571
MS.gene002903	MS.gene65411	MS.gene037967	MS.gene020629	MS.gene46436	MS.gene026719
MS.gene006187	MS.gene70652	MS.gene97782	MS.gene043547	MS.gene35298	MS.gene49488
MS.gene39933	MS.gene070059	MS.gene88948	MS.gene018070	MS.gene027565	MS.gene005286
MS.gene86247	MS.gene032459	MS.gene04502	MS.gene046267	MS.gene42521	MS.gene22985
MS.gene56852	MS.gene040111	MS.gene73044	MS.gene24048	MS.gene073902	MS.gene59966
MS.gene008148	MS.gene039829	MS.gene065741	MS.gene39414	MS.gene06855	MS.gene27126
MS.gene09020	MS.gene69080	MS.gene037276	MS.gene20400	MS.gene47213	MS.gene52206
MS.gene60996	MS.gene41406	MS.gene26759	MS.gene87958	MS.gene79606	MS.gene036222
MS.gene25255	MS.gene003302	MS.gene006856	MS.gene012398	MS.gene058381	MS.gene34405
MS.gene50858	MS.gene061426	MS.gene028689	MS.gene013393	MS.gene82105	MS.gene061171
MS.gene033325	MS.gene26052	MS.gene96337	MS.gene00888	MS.gene29834	MS.gene015518
MS.gene021538	MS.gene82676	MS.gene24492	MS.gene053270	MS.gene57967	MS.gene014970
MS.gene049359	MS.gene53617	MS.gene005517	MS.gene97505	MS.gene053555	MS.gene036389
MS.gene69944	MS.gene072692	MS.gene064135	MS.gene99071	MS.gene060279	MS.gene034281
MS.gene35392	MS.gene00377	MS.gene77519	MS.gene86841	MS.gene74564	MS.gene96538
MS.gene049970	MS.gene76391	MS.gene38966	MS.gene022087	MS.gene015517	MS.gene020624
MS.gene06938	MS.gene012583	MS.gene29799	MS.gene86160	MS.gene030925	MS.gene065020
MS.gene54839	MS.gene064655	MS.gene26793	MS.gene55730	MS.gene018645	MS.gene78407
MS.gene89972	MS.gene65263	MS.gene051549	MS.gene37522	MS.gene006701	MS.gene062235
MS.gene047969	MS.gene65202	MS.gene01623	MS.gene043016	MS.gene056181	MS.gene87452
MS.gene057763	MS.gene47060	MS.gene05574	MS.gene92138	MS.gene029523	MS.gene66561
MS.gene63504	MS.gene86160	MS.gene004328	MS.gene52173	MS.gene56922	MS.gene041167
MS.gene26573	MS.gene81559	MS.gene22449	MS.gene63212	MS.gene031388	MS.gene54907
MS.gene068380	MS.gene055261	MS.gene070615	MS.gene82261	MS.gene021976	MS.gene066010
MS.gene78093	MS.gene58360	MS.gene067425	MS.gene97534	MS.gene92036	MS.gene96715
MS.gene045089	MS.gene030372	MS.gene06610	MS.gene28065	MS.gene97652	MS.gene017938
MS.gene90704	MS.gene22358	MS.gene71449	MS.gene59951	MS.gene89630	MS.gene75713
MS.gene05395	MS.gene014205	MS.gene44009	MS.gene02914	MS.gene067474	MS.gene066670
MS.gene063979	MS.gene051673	MS.gene95819	MS.gene65202	MS.gene021580	MS.gene68436
MS.gene76421	MS.gene012089	MS.gene056193	MS.gene003960	MS.gene070796	MS.gene59199
MS.gene26790	MS.gene048560	MS.gene54742	MS.gene058220	MS.gene21543	MS.gene42699
MS.gene055016	MS.gene002784	MS.gene066472	MS.gene017789	MS.gene072555	MS.gene005288
MS.gene05448	MS.gene066721	MS.gene39990	MS.gene038074	MS.gene000095	MS.gene43914
MS.gene064617	MS.gene003401	MS.gene91621	MS.gene48183	MS.gene68023	MS.gene00608
MS.gene71925	MS.gene059139	MS.gene72342	MS.gene069850	MS.gene02701	MS.gene043085
MS.gene39783	MS.gene072724	MS.gene019341	MS.gene03343	MS.gene24423	MS.gene032992
MS.gene010953	MS.gene84525	MS.gene050683	MS.gene58360	MS.gene95992	MS.gene000242
MS.gene93226	MS.gene040157	MS.gene034017	MS.gene046944	MS.gene005226	MS.gene22336
MS.gene026592	MS.gene023281	MS.gene65820	MS.gene71788	MS.gene070123	MS.gene056230
MS.gene44819	MS.gene018765	MS.gene55145	MS.gene049214	MS.gene80672	MS.gene047107
MS.gene87568	MS.gene24198	MS.gene58841	MS.gene28163	MS.gene053578	MS.gene80735
MS.gene70772	MS.gene76649	MS.gene049385	MS.gene020642	MS.gene52717	MS.gene062558
MS.gene35086	MS.gene83687	MS.gene041422	MS.gene85098	MS.gene050320	MS.gene051015
MS.gene26492	MS.gene61761	MS.gene066504	MS.gene011006	MS.gene049098	MS.gene68113
MS.gene030896	MS.gene028864	MS.gene049348	MS.gene063829	MS.gene003702	MS.gene008142
MS.gene034545	MS.gene45693	MS.gene02086	MS.gene022814	MS.gene84456	MS.gene001159
MS.gene25617	MS.gene030142	MS.gene037762	MS.gene40496	MS.gene065291	MS.gene78367
MS.gene08562	MS.gene071870	MS.gene24329	MS.gene75123	MS.gene023977	MS.gene013782
MS.gene053947	MS.gene042992	MS.gene26201	MS.gene64800	MS.gene00553	MS.gene030140
MS.gene48481	MS.gene070001	MS.gene55952	MS.gene068318	MS.gene032933	MS.gene90172
MS.gene011559	MS.gene04272	MS.gene54370	MS.gene018068	MS.gene57151	MS.gene040118
MS.gene008615	MS.gene82022	MS.gene37274	MS.gene65765	MS.gene013039	MS.gene058034
MS.gene49312	MS.gene30036	MS.gene94932	MS.gene56180	MS.gene061723	MS.gene96041
MS.gene28292	MS.gene81348	MS.gene02085	MS.gene96495	MS.gene23155	MS.gene07425
MS.gene61276	MS.gene75292	MS.gene000091	MS.gene87490	MS.gene27986	MS.gene63312
MS.gene70339	MS.gene052700	MS.gene013003	MS.gene53716	MS.gene000712	MS.gene025189
MS.gene062251	MS.gene87958	MS.gene014862	MS.gene044921	MS.gene50741	MS.gene025439
MS.gene95227	MS.gene58249	MS.gene04515	MS.gene040108	MS.gene39201	MS.gene022482
MS.gene74257	MS.gene92138	MS.gene55522	MS.gene42374	MS.gene036265	MS.gene55298
MS.gene069187	MS.gene97531	MS.gene06811	MS.gene044773	MS.gene062584	MS.gene49839
MS.gene08187	MS.gene77919	MS.gene045974	MS.gene005646	MS.gene053342	MS.gene028604
MS.gene64696	MS.gene08769	MS.gene01520	MS.gene94781	MS.gene030718	MS.gene056327
MS.gene045974	MS.gene003317	MS.gene74448	MS.gene059515	MS.gene32602	MS.gene067652
MS.gene63348	MS.gene030861	MS.gene67829	MS.gene09294	MS.gene01185	MS.gene76567
MS.gene79194	MS.gene066324	MS.gene002902	MS.gene87449	MS.gene012002	MS.gene004200
MS.gene93824	MS.gene036875	MS.gene04363	MS.gene027116	MS.gene01846	MS.gene42537
MS.gene50131	MS.gene072676	MS.gene41137	MS.gene000333	MS.gene87032	MS.gene054431
MS.gene004685	MS.gene25164	MS.gene48834	MS.gene021730	MS.gene031791	MS.gene069962
MS.gene22740	MS.gene014738	MS.gene36037	MS.gene034013	MS.gene99176	MS.gene025266
MS.gene038821	MS.gene043540	MS.gene86461	MS.gene044946	MS.gene46791	MS.gene53468
MS.gene71988	MS.gene32647	MS.gene86023	MS.gene63459	MS.gene015702	MS.gene22854
MS.gene38030	MS.gene008772	MS.gene23155	MS.gene036935	MS.gene64246	MS.gene27443
MS.gene005950	MS.gene57945	MS.gene041313	MS.gene49488	MS.gene06575	MS.gene68050
MS.gene44717	MS.gene008207	MS.gene053151	MS.gene022311	MS.gene015098	MS.gene040152
MS.gene32274	MS.gene046944	MS.gene91948	MS.gene99564	MS.gene022052	MS.gene77447
MS.gene002815	MS.gene062291	MS.gene76080	MS.gene28187	MS.gene013633	MS.gene060923
MS.gene28827	MS.gene55610	MS.gene55409	MS.gene053470	MS.gene75058	MS.gene008629
MS.gene62371	MS.gene22355	MS.gene52243	MS.gene044163	MS.gene017670	MS.gene68613
MS.gene005888	MS.gene002203	MS.gene64006	MS.gene63484	MS.gene07878	MS.gene76649
MS.gene048624	MS.gene78570	MS.gene022410	MS.gene052847	MS.gene55117	MS.gene26450
MS.gene022310	MS.gene52435	MS.gene00186	MS.gene98017	MS.gene03530	MS.gene97503
MS.gene038022	MS.gene89143	MS.gene013630	MS.gene53619	MS.gene68747	MS.gene85270
MS.gene71441	MS.gene27978	MS.gene55310	MS.gene79832	MS.gene20602	MS.gene61745
MS.gene059407	MS.gene042579	MS.gene36342	MS.gene002552	MS.gene72495	MS.gene07968
MS.gene017768	MS.gene27975	MS.gene056443	MS.gene047802	MS.gene54076	MS.gene037036
MS.gene029496	MS.gene75480	MS.gene85245	MS.gene21591	MS.gene72235	MS.gene38024
MS.gene006754	MS.gene038788	MS.gene86072	MS.gene064427	MS.gene80641	MS.gene056306
MS.gene017480	MS.gene064153	MS.gene063866	MS.gene20765	MS.gene99747	MS.gene024561
MS.gene043768	MS.gene043626	MS.gene64077	MS.gene27492	MS.gene40203	MS.gene52620
MS.gene67816	MS.gene001011	MS.gene041404	MS.gene46953	MS.gene88347	MS.gene22375
MS.gene014208	MS.gene045059	MS.gene97785	MS.gene70458	MS.gene065988	MS.gene023077
MS.gene024034	MS.gene06681	MS.gene27513	MS.gene37583	MS.gene005480	MS.gene32076
MS.gene33456	MS.gene56153	MS.gene98220	MS.gene78384	MS.gene55776	MS.gene007521
MS.gene81497	MS.gene38873	MS.gene027568	MS.gene39368	MS.gene25985	MS.gene009794
MS.gene36469	MS.gene028140	MS.gene041409	MS.gene32064	MS.gene85567	MS.gene003961
MS.gene051848	MS.gene56275	MS.gene01225	MS.gene78401	MS.gene21617	MS.gene85967
MS.gene90739	MS.gene011514	MS.gene003282	MS.gene028189	MS.gene22844	MS.gene81769
MS.gene93349	MS.gene002499	MS.gene67895	MS.gene81125	MS.gene02386	MS.gene62993
MS.gene003518	MS.gene22798	MS.gene39141	MS.gene057236	MS.gene004058	MS.gene024734
MS.gene043387	MS.gene94233	MS.gene055440	MS.gene80018	MS.gene057757	MS.gene038356
MS.gene013090	MS.gene08930	MS.gene027649	MS.gene052379	MS.gene048752	MS.gene76570
MS.gene073399	MS.gene052965	MS.gene22726	MS.gene09636	MS.gene031882	MS.gene37969
MS.gene80411	MS.gene059401	MS.gene62368	MS.gene012122	MS.gene80763	MS.gene28173
MS.gene60486	MS.gene70358	MS.gene52072	MS.gene040169	MS.gene035375	MS.gene044147
MS.gene78923	MS.gene068034	MS.gene061099	MS.gene92763	MS.gene30907	MS.gene072413
MS.gene95698	MS.gene38139	MS.gene002815	MS.gene016618	MS.gene21757	MS.gene054633
MS.gene08201	MS.gene75695	MS.gene35740	MS.gene021870	MS.gene032768	MS.gene92772
MS.gene08375	MS.gene42008	MS.gene049544	MS.gene041039	MS.gene78093	MS.gene015752
MS.gene010996	MS.gene043739	MS.gene063979	MS.gene88681	MS.gene59410	MS.gene95931
MS.gene067215	MS.gene58394	MS.gene79036	MS.gene002554	MS.gene056078	MS.gene006041
MS.gene33167	MS.gene062029	MS.gene054327	MS.gene07943	MS.gene82499	MS.gene74971
MS.gene010287	MS.gene48771	MS.gene04832	MS.gene040178	MS.gene22137	MS.gene052721
MS.gene07730	MS.gene040169	MS.gene043393	MS.gene62263	MS.gene046027	MS.gene77617
MS.gene063807	MS.gene21111	MS.gene029523	MS.gene057786	MS.gene074332	MS.gene030640
MS.gene95974	MS.gene96586	MS.gene41044	MS.gene020636	MS.gene011605	MS.gene27945
MS.gene050939	MS.gene051924	MS.gene059407	MS.gene06161	MS.gene01132	MS.gene016618
MS.gene46341	MS.gene40544	MS.gene047504	MS.gene015171	MS.gene03153	MS.gene047678
MS.gene013091	MS.gene38738	MS.gene77418	MS.gene71481	MS.gene09020	MS.gene044510
MS.gene014099	MS.gene020642	MS.gene036686	MS.gene24593	MS.gene069346	MS.gene59290
MS.gene80066	MS.gene86630	MS.gene85246	MS.gene37039	MS.gene027689	MS.gene07832
MS.gene20294	MS.gene008062	MS.gene038532	MS.gene53661	MS.gene45867	MS.gene73241
MS.gene33423	MS.gene57227	MS.gene24746	MS.gene040130	MS.gene068578	MS.gene071986
MS.gene06359	MS.gene064029	MS.gene047568	MS.gene010417	MS.gene018263	MS.gene50082
MS.gene91904	MS.gene016618	MS.gene76115	MS.gene06875	MS.gene99632	MS.gene28389
MS.gene58592	MS.gene66921	MS.gene043493	MS.gene74244	MS.gene066015	MS.gene59959
MS.gene65007	MS.gene78382	MS.gene51445	MS.gene02080	MS.gene012006	MS.gene038867
MS.gene032011	MS.gene45987	MS.gene067451	MS.gene54489	MS.gene051485	MS.gene040131
MS.gene07302	MS.gene011358	MS.gene54390	MS.gene038788	MS.gene56463	MS.gene031064
MS.gene68023	MS.gene09636	MS.gene90739	MS.gene021563	MS.gene60381	MS.gene026274
MS.gene38142	MS.gene82170	MS.gene051592	MS.gene057951	MS.gene018213	MS.gene39880
MS.gene59578	MS.gene014183	MS.gene09005	MS.gene054432	MS.gene45386	MS.gene03710
MS.gene061387	MS.gene61220	MS.gene005991	MS.gene068034	MS.gene062082	MS.gene29660
MS.gene004312	MS.gene022584	MS.gene64664	MS.gene064029	MS.gene026961	MS.gene019442
MS.gene025937	MS.gene070981	MS.gene051595	MS.gene04272	MS.gene022310	MS.gene069850
MS.gene41468	MS.gene036168	MS.gene068258	MS.gene000071	MS.gene49572	MS.gene55170
MS.gene57792	MS.gene36836	MS.gene32261	MS.gene040099	MS.gene28353	MS.gene34780
MS.gene058550	MS.gene55732	MS.gene64858	MS.gene050528	MS.gene035887	MS.gene78359
MS.gene72858	MS.gene022885	MS.gene95892	MS.gene003023	MS.gene85917	MS.gene60626
MS.gene064475	MS.gene22335	MS.gene013537	MS.gene064106	MS.gene025104	MS.gene012433
MS.gene057665	MS.gene28397	MS.gene038013	MS.gene055160	MS.gene22315	MS.gene32421
MS.gene028964	MS.gene24011	MS.gene59635	MS.gene000430	MS.gene54806	MS.gene46206
MS.gene25847	MS.gene61355	MS.gene005376	MS.gene39725	MS.gene89542	MS.gene02904
MS.gene002476	MS.gene060696	MS.gene018288	MS.gene46213	MS.gene82546	MS.gene008534
MS.gene055881	MS.gene26940	MS.gene00190	MS.gene051648	MS.gene24146	MS.gene003731
MS.gene07380	MS.gene074071	MS.gene25616	MS.gene70658	MS.gene69433	MS.gene83752
MS.gene055533	MS.gene71461	MS.gene047939	MS.gene45635	MS.gene036682	MS.gene035257
MS.gene027565	MS.gene74120	MS.gene036332	MS.gene81348	MS.gene059422	MS.gene005175
MS.gene34825	MS.gene020636	MS.gene48040	MS.gene065216	MS.gene055720	MS.gene68407
MS.gene015905	MS.gene020355	MS.gene51198	MS.gene92756	MS.gene002989	MS.gene51113
MS.gene02585	MS.gene071033	MS.gene028007	MS.gene54576	MS.gene003266	MS.gene000431
MS.gene69906	MS.gene27965	MS.gene68031	MS.gene038745	MS.gene055216	MS.gene70004
MS.gene41103	MS.gene01198	MS.gene014208	MS.gene000423	MS.gene60088	MS.gene67822
MS.gene030925	MS.gene020181	MS.gene77804	MS.gene22355	MS.gene049398	MS.gene27977
MS.gene020128	MS.gene34083	MS.gene53525	MS.gene00526	MS.gene01756	MS.gene014738
MS.gene037731	MS.gene26657	MS.gene02106	MS.gene27075	MS.gene39518	MS.gene005975
MS.gene93947	MS.gene064592	MS.gene01845	MS.gene072720	MS.gene058229	MS.gene051340
MS.gene029964	MS.gene62286	MS.gene024578	MS.gene35515	MS.gene047639	MS.gene059684
MS.gene045697	MS.gene66186	MS.gene61128	MS.gene072694	MS.gene048434	MS.gene046299
MS.gene056193	MS.gene022142	MS.gene22587	MS.gene069851	MS.gene39082	MS.gene94220
MS.gene34852	MS.gene002878	MS.gene061679	MS.gene062053	MS.gene070960	MS.gene31589
MS.gene005302	MS.gene040118	MS.gene054743	MS.gene020638	MS.gene018912	MS.gene024524
MS.gene051612	MS.gene90492	MS.gene042047	MS.gene24989	MS.gene07258	MS.gene00888
MS.gene70705	MS.gene38707	MS.gene36325	MS.gene051814	MS.gene054991	MS.gene014446
MS.gene060116	MS.gene51674	MS.gene047229	MS.gene072185	MS.gene54072	MS.gene79689
MS.gene02868	MS.gene41473	MS.gene031498	MS.gene02933	MS.gene074114	MS.gene97508
MS.gene042391	MS.gene34408	MS.gene053028	MS.gene051465	MS.gene36927	MS.gene79506
MS.gene038023	MS.gene08166	MS.gene74238	MS.gene016129	MS.gene73038	MS.gene032092
MS.gene75521	MS.gene63092	MS.gene015893	MS.gene59682	MS.gene78170	MS.gene32665
MS.gene059546	MS.gene69372	MS.gene37105	MS.gene060323	MS.gene24107	MS.gene004564
MS.gene08396	MS.gene014403	MS.gene21765	MS.gene90475	MS.gene031994	MS.gene017261
MS.gene037607	MS.gene57472	MS.gene014092	MS.gene65939	MS.gene35716	MS.gene52890
MS.gene54835	MS.gene29306	MS.gene026240	MS.gene008387	MS.gene048627	MS.gene017435
MS.gene28817	MS.gene039530	MS.gene036142	MS.gene004818	MS.gene059407	MS.gene27127
MS.gene69912	MS.gene64686	MS.gene051580	MS.gene54509	MS.gene94199	MS.gene020641
MS.gene015906	MS.gene001177	MS.gene39138	MS.gene78381	MS.gene73339	MS.gene99316
MS.gene038522	MS.gene86794	MS.gene70268	MS.gene022417	MS.gene041312	MS.gene84803
MS.gene34283	MS.gene030418	MS.gene49938	MS.gene28113	MS.gene048201	MS.gene31312
MS.gene034407	MS.gene82856	MS.gene065180	MS.gene03725	MS.gene38900	MS.gene22974
MS.gene070920	MS.gene002552	MS.gene067296	MS.gene053293	MS.gene052021	MS.gene037071
MS.gene038532	MS.gene77992	MS.gene69944	MS.gene051771	MS.gene41741	MS.gene025211
MS.gene002478	MS.gene031871	MS.gene003377	MS.gene047433	MS.gene028471	MS.gene044363
MS.gene83293	MS.gene054423	MS.gene042305	MS.gene41473	MS.gene75922	MS.gene020610
MS.gene41726	MS.gene005287	MS.gene51193	MS.gene58552	MS.gene60716	MS.gene00536
MS.gene02390	MS.gene57112	MS.gene020909	MS.gene60366	MS.gene074031	MS.gene066326
MS.gene016255	MS.gene038198	MS.gene006261	MS.gene69081	MS.gene011513	MS.gene46217
MS.gene059284	MS.gene052402	MS.gene89721	MS.gene78382	MS.gene02982	MS.gene046944
MS.gene89917	MS.gene66863	MS.gene034407	MS.gene55823	MS.gene020096	MS.gene042035
MS.gene61278	MS.gene26051	MS.gene025218	MS.gene009494	MS.gene062862	MS.gene56025
MS.gene010009	MS.gene00435	MS.gene049245	MS.gene031330	MS.gene026607	MS.gene014629
MS.gene59847	MS.gene68048	MS.gene98196	MS.gene01198	MS.gene28292	MS.gene045630
MS.gene064640	MS.gene066263	MS.gene09566	MS.gene78359	MS.gene041313	MS.gene90982
MS.gene031147	MS.gene05563	MS.gene015468	MS.gene92267	MS.gene02587	MS.gene61017
MS.gene84371	MS.gene25744	MS.gene00562	MS.gene038101	MS.gene072104	MS.gene018986
MS.gene024105	MS.gene033605	MS.gene20743	MS.gene001177	MS.gene022656	MS.gene026284
MS.gene043003	MS.gene66291	MS.gene018320	MS.gene69080	MS.gene001026	MS.gene50553
MS.gene79193	MS.gene003855	MS.gene033585	MS.gene026290	MS.gene55116	MS.gene53343
MS.gene036332	MS.gene60011	MS.gene04549	MS.gene21586	MS.gene86346	MS.gene37800
MS.gene048422	MS.gene008107	MS.gene64481	MS.gene80758	MS.gene84686	MS.gene84525
MS.gene042305	MS.gene013238	MS.gene60267	MS.gene88929	MS.gene33840	MS.gene70656
MS.gene052769	MS.gene88417	MS.gene012041	MS.gene46217	MS.gene066994	MS.gene34542
MS.gene02022	MS.gene017030	MS.gene006187	MS.gene025996	MS.gene016307	MS.gene79360
MS.gene32473	MS.gene02650	MS.gene013500	MS.gene035449	MS.gene73221	MS.gene014187
MS.gene82151	MS.gene041692	MS.gene83283	MS.gene046005	MS.gene059235	MS.gene024499
MS.gene025329	MS.gene008083	MS.gene004157	MS.gene41220	MS.gene94172	MS.gene68897
MS.gene006013	MS.gene01169	MS.gene023875	MS.gene014391	MS.gene69758	MS.gene25072
MS.gene043958	MS.gene86498	MS.gene032820	MS.gene74488	MS.gene015896	MS.gene062301
MS.gene05676	MS.gene012122	MS.gene072294	MS.gene81711	MS.gene060145	MS.gene79690
MS.gene35650	MS.gene08271	MS.gene83265	MS.gene76391	MS.gene49609	MS.gene39414
MS.gene074346	MS.gene74148	MS.gene049432	MS.gene005294	MS.gene044282	MS.gene01204
MS.gene46471	MS.gene025996	MS.gene60250	MS.gene026283	MS.gene70706	MS.gene062330
MS.gene79620	MS.gene040114	MS.gene059875	MS.gene054380	MS.gene048989	MS.gene46260
MS.gene76442	MS.gene030110	MS.gene037744	MS.gene061500	MS.gene03635	MS.gene85532
MS.gene89579	MS.gene053270	MS.gene051630	MS.gene048755	MS.gene55097	MS.gene055476
MS.gene005901	MS.gene000423	MS.gene43994	MS.gene002513	MS.gene41037	MS.gene047204
MS.gene051589	MS.gene41840	MS.gene95484	MS.gene97718	MS.gene55383	MS.gene74723
MS.gene64991	MS.gene047136	MS.gene034445	MS.gene20228	MS.gene058240	MS.gene042468
MS.gene54205	MS.gene22375	MS.gene066121	MS.gene75718	MS.gene033386	MS.gene44254
MS.gene99214	MS.gene29658	MS.gene063002	MS.gene68628	MS.gene033154	MS.gene91381
MS.gene063617	MS.gene040501	MS.gene25765	MS.gene011018	MS.gene32445	MS.gene41536
MS.gene070024	MS.gene65084	MS.gene86393	MS.gene039729	MS.gene49500	MS.gene49557
MS.gene053953	MS.gene51386	MS.gene62467	MS.gene37897	MS.gene21359	MS.gene33187
MS.gene023897	MS.gene055830	MS.gene01437	MS.gene070103	MS.gene68465	MS.gene90492
MS.gene031347	MS.gene62208	MS.gene47300	MS.gene064374	MS.gene88952	MS.gene034458
MS.gene25769	MS.gene011013	MS.gene33449	MS.gene012370	MS.gene48495	MS.gene22938
MS.gene86393	MS.gene021569	MS.gene89911	MS.gene042839	MS.gene01574	MS.gene030103
MS.gene89613	MS.gene002928	MS.gene59084	MS.gene045272	MS.gene26286	MS.gene038382
MS.gene071140	MS.gene027509	MS.gene033461	MS.gene008207	MS.gene34336	MS.gene073159
MS.gene58772	MS.gene017983	MS.gene070023	MS.gene35375	MS.gene00133	MS.gene021085
MS.gene005398	MS.gene036848	MS.gene09723	MS.gene73674	MS.gene22713	MS.gene047187
MS.gene049700	MS.gene034142	MS.gene024034	MS.gene35938	MS.gene34429	MS.gene040918
MS.gene067429	MS.gene022980	MS.gene025201	MS.gene46280	MS.gene062523	MS.gene017657
MS.gene49262	MS.gene050629	MS.gene000562	MS.gene013186	MS.gene055130	MS.gene017669
MS.gene067441	MS.gene028442	MS.gene26753	MS.gene000894	MS.gene031103	MS.gene22358
MS.gene91996	MS.gene32498	MS.gene93956	MS.gene26940	MS.gene61001	MS.gene68435
MS.gene09073	MS.gene85834	MS.gene055386	MS.gene007087	MS.gene72239	MS.gene71794
MS.gene92803	MS.gene005975	MS.gene026002	MS.gene042992	MS.gene73043	MS.gene044333
MS.gene71642	MS.gene022435	MS.gene28831	MS.gene014576	MS.gene39811	MS.gene00435
MS.gene04193	MS.gene054422	MS.gene49045	MS.gene072378	MS.gene87294	MS.gene051673
MS.gene059286	MS.gene68687	MS.gene015411	MS.gene010626	MS.gene26793	MS.gene79367
MS.gene77855	MS.gene69468	MS.gene77140	MS.gene003963	MS.gene074400	MS.gene26914
MS.gene63266	MS.gene031975	MS.gene001719	MS.gene22995	MS.gene87852	MS.gene005280
MS.gene023801	MS.gene71481	MS.gene93301	MS.gene97012	MS.gene006303	MS.gene26891
MS.gene25725	MS.gene029390	MS.gene042955	MS.gene05563	MS.gene026916	MS.gene025762
MS.gene008351	MS.gene95545	MS.gene68743	MS.gene052411	MS.gene001533	MS.gene071227
MS.gene024961	MS.gene93895	MS.gene023482	MS.gene002784	MS.gene72477	MS.gene069043
MS.gene048242	MS.gene000537	MS.gene020124	MS.gene05461	MS.gene015288	MS.gene031895
MS.gene35030	MS.gene021738	MS.gene77855	MS.gene042409	MS.gene20760	MS.gene74132
MS.gene49787	MS.gene67202	MS.gene86059	MS.gene014183	MS.gene065692	MS.gene62293
MS.gene042084	MS.gene003246	MS.gene57477	MS.gene37523	MS.gene074090	MS.gene47649
MS.gene073653	MS.gene70658	MS.gene89570	MS.gene038411	MS.gene027754	MS.gene76572
MS.gene58310	MS.gene063829	MS.gene037834	MS.gene84525	MS.gene037372	MS.gene57858
MS.gene98743	MS.gene043016	MS.gene45002	MS.gene072716	MS.gene006859	MS.gene061899
MS.gene93304	MS.gene061777	MS.gene055712	MS.gene035027	MS.gene26737	MS.gene21809
MS.gene71928	MS.gene84749	MS.gene065439	MS.gene064145	MS.gene055767	MS.gene045581
MS.gene83906	MS.gene87922	MS.gene38207	MS.gene072387	MS.gene71843	MS.gene035566
MS.gene98217	MS.gene92455	MS.gene75083	MS.gene59495	MS.gene20487	MS.gene07442
MS.gene92493	MS.gene04289	MS.gene80410	MS.gene46067	MS.gene27261	MS.gene22428
MS.gene26201	MS.gene83025	MS.gene39814	MS.gene77919	MS.gene066312	MS.gene007734
MS.gene043203	MS.gene050440	MS.gene067625	MS.gene041201	MS.gene016326	MS.gene40413
MS.gene08061	MS.gene065216	MS.gene41779	MS.gene66790	MS.gene014960	MS.gene70501
MS.gene43790	MS.gene28114	MS.gene065121	MS.gene037849	MS.gene69822	MS.gene49553
MS.gene026501	MS.gene31012	MS.gene072098	MS.gene066565	MS.gene054584	MS.gene012625
MS.gene01140	MS.gene65772	MS.gene046014	MS.gene057927	MS.gene67313	MS.gene053470
MS.gene62587	MS.gene073204	MS.gene50139	MS.gene42208	MS.gene074154	MS.gene40846
MS.gene52749	MS.gene54696	MS.gene56490	MS.gene024631	MS.gene04399	MS.gene49974
MS.gene76753	MS.gene79006	MS.gene06595	MS.gene57472	MS.gene48334	MS.gene032772
MS.gene064252	MS.gene66420	MS.gene39658	MS.gene003401	MS.gene059876	MS.gene026375
MS.gene006541	MS.gene69224	MS.gene047659	MS.gene84718	MS.gene044284	MS.gene28407
MS.gene63870	MS.gene45862	MS.gene04395	MS.gene47060	MS.gene70905	MS.gene72616
MS.gene029036	MS.gene07915	MS.gene045697	MS.gene005296	MS.gene037375	MS.gene061807
MS.gene005503	MS.gene066719	MS.gene051018	MS.gene90726	MS.gene039334	MS.gene023495
MS.gene068331	MS.gene041633	MS.gene044052	MS.gene06684	MS.gene41103	MS.gene020548
MS.gene49575	MS.gene47478	MS.gene67171	MS.gene87981	MS.gene029848	MS.gene50752
MS.gene070632	MS.gene98289	MS.gene032768	MS.gene067580	MS.gene24338	MS.gene76391
MS.gene071053	MS.gene84379	MS.gene21959	MS.gene054889	MS.gene063308	MS.gene33017
MS.gene59412	MS.gene38273	MS.gene073287	MS.gene009903	MS.gene47950	MS.gene008999
MS.gene067635	MS.gene28076	MS.gene31375	MS.gene67278	MS.gene81512	MS.gene30524
MS.gene020875	MS.gene86265	MS.gene025966	MS.gene040118	MS.gene044586	MS.gene058934
MS.gene95813	MS.gene020678	MS.gene30486	MS.gene90223	MS.gene46677	MS.gene038295
MS.gene028536	MS.gene000429	MS.gene032804	MS.gene28389	MS.gene59847	MS.gene53149
MS.gene39047	MS.gene60706	MS.gene47536	MS.gene22938	MS.gene058545	MS.gene040169
MS.gene039882	MS.gene009494	MS.gene41847	MS.gene28408	MS.gene26753	MS.gene88695
MS.gene021593	MS.gene017774	MS.gene067025	MS.gene064143	MS.gene74921	MS.gene41473
MS.gene36334	MS.gene024894	MS.gene72813	MS.gene82071	MS.gene53739	MS.gene77992
MS.gene051630	MS.gene39370	MS.gene24818	MS.gene84360	MS.gene036608	MS.gene59357
MS.gene68425	MS.gene011535	MS.gene051613	MS.gene25965	MS.gene54068	MS.gene65289
MS.gene026061	MS.gene63721	MS.gene95227	MS.gene07996	MS.gene79699	MS.gene87933
MS.gene045470	MS.gene060323	MS.gene39298	MS.gene90211	MS.gene71701	MS.gene31551
MS.gene037363	MS.gene50916	MS.gene068093	MS.gene77992	MS.gene99888	MS.gene066517
MS.gene49242	MS.gene040099	MS.gene46669	MS.gene95127	MS.gene031441	MS.gene43743
MS.gene31434	MS.gene050544	MS.gene004673	MS.gene27965	MS.gene73595	MS.gene62709
MS.gene74236	MS.gene32064	MS.gene38107	MS.gene047771	MS.gene032655	MS.gene047926
MS.gene58522	MS.gene89385	MS.gene029585	MS.gene001698	MS.gene017348	MS.gene59951
MS.gene029815	MS.gene42581	MS.gene60352	MS.gene01133	MS.gene50860	MS.gene031770
MS.gene036061	MS.gene012443	MS.gene55562	MS.gene21491	MS.gene81025	MS.gene012185
MS.gene69492	MS.gene95607	MS.gene48823	MS.gene012433	MS.gene061981	MS.gene066378
MS.gene047895	MS.gene011249	MS.gene014562	MS.gene050721	MS.gene015001	MS.gene81327
MS.gene67895	MS.gene32995	MS.gene014031	MS.gene032518	MS.gene037376	MS.gene008249
MS.gene94547	MS.gene010414	MS.gene22713	MS.gene69092	MS.gene066150	MS.gene38529
MS.gene067485	MS.gene66714	MS.gene074116	MS.gene037559	MS.gene034311	MS.gene63138
MS.gene055305	MS.gene054519	MS.gene39833	MS.gene33019	MS.gene005472	MS.gene53459
MS.gene44019	MS.gene21491	MS.gene25617	MS.gene007521	MS.gene005530	MS.gene069804
MS.gene83457	MS.gene015936	MS.gene032779	MS.gene94252	MS.gene037380	MS.gene23332
MS.gene029959	MS.gene014854	MS.gene032845	MS.gene017983	MS.gene006060	MS.gene32514
MS.gene29188	MS.gene022821	MS.gene048619	MS.gene050544	MS.gene42896	MS.gene017558
MS.gene057304	MS.gene051465	MS.gene052780	MS.gene96586	MS.gene71923	MS.gene061703
MS.gene012147	MS.gene015462	MS.gene010604	MS.gene34408	MS.gene017908	MS.gene94594
MS.gene79438	MS.gene71451	MS.gene065914	MS.gene51284	MS.gene86052	MS.gene068318
MS.gene75497	MS.gene99421	MS.gene99693	MS.gene83675	MS.gene26366	MS.gene37677
MS.gene047611	MS.gene028121	MS.gene68023	MS.gene25454	MS.gene019429	MS.gene07996
MS.gene038762	MS.gene030414	MS.gene98867	MS.gene55610	MS.gene046297	MS.gene070278
MS.gene057008	MS.gene005081	MS.gene025743	MS.gene27422	MS.gene041791	MS.gene046158
MS.gene071312	MS.gene005292	MS.gene77795	MS.gene013000	MS.gene82742	MS.gene34529
MS.gene056057	MS.gene27149	MS.gene022656	MS.gene020619	MS.gene91937	MS.gene98854
MS.gene71923	MS.gene020586	MS.gene29068	MS.gene34780	MS.gene79619	MS.gene69458
MS.gene34104	MS.gene031478	MS.gene36549	MS.gene071033	MS.gene72454	MS.gene69722
MS.gene005862	MS.gene86787	MS.gene054726	MS.gene74627	MS.gene86911	MS.gene77334
MS.gene79219	MS.gene005309	MS.gene83792	MS.gene27824	MS.gene046962	MS.gene21270
MS.gene45182	MS.gene57356	MS.gene54514	MS.gene07002	MS.gene99696	MS.gene81559
MS.gene011416	MS.gene014323	MS.gene94547	MS.gene57712	MS.gene05448	MS.gene73500
MS.gene035330	MS.gene002929	MS.gene01274	MS.gene014188	MS.gene99106	MS.gene067335
MS.gene046734	MS.gene002888	MS.gene79193	MS.gene37182	MS.gene06481	MS.gene048788
MS.gene36771	MS.gene84032	MS.gene026033	MS.gene062293	MS.gene059418	MS.gene88625
MS.gene073734	MS.gene02224	MS.gene79042	MS.gene044333	MS.gene056522	MS.gene97718
MS.gene021895	MS.gene91368	MS.gene40822	MS.gene057946	MS.gene000930	MS.gene33435
MS.gene029058	MS.gene015714	MS.gene003249	MS.gene74561	MS.gene036560	MS.gene060696
MS.gene87175	MS.gene52046	MS.gene004895	MS.gene007969	MS.gene052464	MS.gene59987
MS.gene89115	MS.gene29977	MS.gene95813	MS.gene024636	MS.gene035736	MS.gene23068
MS.gene065151	MS.gene22995	MS.gene35721	MS.gene40402	MS.gene02069	MS.gene045637
MS.gene015888	MS.gene034494	MS.gene69031	MS.gene013366	MS.gene98842	MS.gene70652
MS.gene033054	MS.gene068208	MS.gene062242	MS.gene43142	MS.gene30733	MS.gene000430
MS.gene36323	MS.gene054868	MS.gene21397	MS.gene62286	MS.gene043846	MS.gene03002
MS.gene043052	MS.gene021358	MS.gene53202	MS.gene061129	MS.gene75086	MS.gene63696
MS.gene43984	MS.gene053131	MS.gene071955	MS.gene89346	MS.gene00224	MS.gene028225
MS.gene055712	MS.gene78369	MS.gene44676	MS.gene61220	MS.gene025196	MS.gene89422
MS.gene69553	MS.gene022814	MS.gene85919	MS.gene41454	MS.gene52515	MS.gene61487
MS.gene70278	MS.gene038447	MS.gene90704	MS.gene044335	MS.gene63846	MS.gene070059
MS.gene82684	MS.gene053227	MS.gene72472	MS.gene052381	MS.gene069907	MS.gene01899
MS.gene32845	MS.gene24973	MS.gene53572	MS.gene67110	MS.gene90196	MS.gene97266
MS.gene064295	MS.gene064830	MS.gene42441	MS.gene015761	MS.gene006860	MS.gene045526
MS.gene056170	MS.gene047433	MS.gene62176	MS.gene82417	MS.gene072086	MS.gene49677
MS.gene07896	MS.gene29036	MS.gene028876	MS.gene025908	MS.gene059546	MS.gene059296
MS.gene85135	MS.gene92011	MS.gene84618	MS.gene038453	MS.gene005771	MS.gene54221
MS.gene68285	MS.gene70630	MS.gene25868	MS.gene06282	MS.gene065284	MS.gene015673
MS.gene046483	MS.gene027298	MS.gene05687	MS.gene059664	MS.gene003487	MS.gene76602
MS.gene48492	MS.gene37583	MS.gene55505	MS.gene63669	MS.gene67829	MS.gene92982
MS.gene003398	MS.gene50399	MS.gene001557	MS.gene055823	MS.gene032779	MS.gene64427
MS.gene020131	MS.gene66366	MS.gene04959	MS.gene62260	MS.gene98698	MS.gene92848
MS.gene029321	MS.gene020628	MS.gene028809	MS.gene75195	MS.gene74704	MS.gene71481
MS.gene074376	MS.gene074385	MS.gene066622	MS.gene47712	MS.gene052712	MS.gene98723
MS.gene004058	MS.gene023508	MS.gene014087	MS.gene91132	MS.gene060627	MS.gene066296
MS.gene048258	MS.gene63956	MS.gene023878	MS.gene88776	MS.gene80072	MS.gene56043
MS.gene95478	MS.gene069860	MS.gene57622	MS.gene24533	MS.gene43990	MS.gene25452
MS.gene57303	MS.gene045571	MS.gene41681	MS.gene053227	MS.gene53166	MS.gene050500
MS.gene45519	MS.gene018016	MS.gene006857	MS.gene024316	MS.gene78167	MS.gene70629
MS.gene054975	MS.gene30551	MS.gene35643	MS.gene68047	MS.gene003486	MS.gene24198
MS.gene017086	MS.gene09676	MS.gene48290	MS.gene059139	MS.gene30667	MS.gene067786
MS.gene02765	MS.gene33019	MS.gene74445	MS.gene040888	MS.gene012118	MS.gene012583
MS.gene069436	MS.gene62959	MS.gene060813	MS.gene053486	MS.gene81764	MS.gene62998
MS.gene88454	MS.gene069855	MS.gene25100	MS.gene009945	MS.gene063983	MS.gene67876
MS.gene32905	MS.gene027117	MS.gene28621	MS.gene22890	MS.gene87731	MS.gene38294
MS.gene43980	MS.gene059664	MS.gene03635	MS.gene49678	MS.gene43989	MS.gene074207
MS.gene06848	MS.gene39514	MS.gene024961	MS.gene002625	MS.gene85358	MS.gene90490
MS.gene040925	MS.gene25165	MS.gene25364	MS.gene030142	MS.gene30770	MS.gene000547
MS.gene37077	MS.gene95718	MS.gene059594	MS.gene015936	MS.gene014784	MS.gene53708
MS.gene029483	MS.gene013182	MS.gene070957	MS.gene028121	MS.gene049091	MS.gene024290
MS.gene99666	MS.gene012258	MS.gene58456	MS.gene040168	MS.gene005508	MS.gene01900
MS.gene73420	MS.gene69090	MS.gene060310	MS.gene84073	MS.gene029101	MS.gene003855
MS.gene00995	MS.gene81782	MS.gene71055	MS.gene51156	MS.gene042302	MS.gene038380
MS.gene94636	MS.gene021152	MS.gene005528	MS.gene02605	MS.gene71622	MS.gene072691
MS.gene67315	MS.gene038414	MS.gene96133	MS.gene055476	MS.gene021579	MS.gene35417
MS.gene034987	MS.gene007969	MS.gene025957	MS.gene019365	MS.gene019322	MS.gene073798
MS.gene32846	MS.gene023857	MS.gene37008	MS.gene31034	MS.gene84738	MS.gene059664
MS.gene043159	MS.gene25415	MS.gene41399	MS.gene022435	MS.gene017464	MS.gene054440
MS.gene79770	MS.gene073980	MS.gene84264	MS.gene058443	MS.gene42873	MS.gene81076
MS.gene036551	MS.gene33681	MS.gene69288	MS.gene064518	MS.gene68736	MS.gene27422
MS.gene026002	MS.gene35332	MS.gene035608	MS.gene044148	MS.gene54075	MS.gene73923
MS.gene24168	MS.gene024838	MS.gene014829	MS.gene96527	MS.gene042745	MS.gene018016
MS.gene91399	MS.gene70629	MS.gene013091	MS.gene22982	MS.gene050960	MS.gene066263
MS.gene37817	MS.gene028071	MS.gene28127	MS.gene022313	MS.gene004304	MS.gene00484
MS.gene006006	MS.gene61472	MS.gene95926	MS.gene89878	MS.gene35862	MS.gene29316
MS.gene39318	MS.gene41167	MS.gene06128	MS.gene83028	MS.gene35028	MS.gene06681
MS.gene050444	MS.gene51793	MS.gene002903	MS.gene53004	MS.gene89579	MS.gene69023
MS.gene035868	MS.gene003383	MS.gene39128	MS.gene22159	MS.gene000436	MS.gene43178
MS.gene041567	MS.gene016130	MS.gene44833	MS.gene93895	MS.gene79794	MS.gene37107
MS.gene79347	MS.gene038082	MS.gene008848	MS.gene021733	MS.gene042304	MS.gene064151
MS.gene84496	MS.gene015718	MS.gene058545	MS.gene86153	MS.gene070118	MS.gene033171
MS.gene90693	MS.gene80428	MS.gene79044	MS.gene03167	MS.gene028537	MS.gene45635
MS.gene51532	MS.gene038120	MS.gene025777	MS.gene04289	MS.gene069826	MS.gene89847
MS.gene060278	MS.gene017669	MS.gene63417	MS.gene011013	MS.gene06066	MS.gene028322
MS.gene070892	MS.gene43805	MS.gene000900	MS.gene05802	MS.gene020897	MS.gene32745
MS.gene064188	MS.gene85209	MS.gene43767	MS.gene039530	MS.gene98217	MS.gene046267
MS.gene015902	MS.gene90223	MS.gene006013	MS.gene012393	MS.gene069527	MS.gene024818
MS.gene040686	MS.gene42551	MS.gene058379	MS.gene041983	MS.gene48478	MS.gene032179
MS.gene002856	MS.gene22978	MS.gene038901	MS.gene053818	MS.gene52294	MS.gene55222
MS.gene00224	MS.gene047131	MS.gene050444	MS.gene02650	MS.gene020909	MS.gene42708
MS.gene58325	MS.gene69843	MS.gene047631	MS.gene93372	MS.gene036686	MS.gene44747
MS.gene010762	MS.gene80758	MS.gene013456	MS.gene84032	MS.gene029686	MS.gene82676
MS.gene27660	MS.gene73672	MS.gene052941	MS.gene84036	MS.gene050070	MS.gene008387
MS.gene59323	MS.gene039390	MS.gene057017	MS.gene43003	MS.gene97381	MS.gene051953
MS.gene005843	MS.gene84360	MS.gene012897	MS.gene011519	MS.gene030975	MS.gene018100
MS.gene33552	MS.gene018396	MS.gene84986	MS.gene031279	MS.gene86393	MS.gene39370
MS.gene062537	MS.gene84656	MS.gene027804	MS.gene003668	MS.gene95699	MS.gene068034
MS.gene07798	MS.gene016094	MS.gene029496	MS.gene06680	MS.gene81892	MS.gene045697
MS.gene023197	MS.gene53187	MS.gene001173	MS.gene064570	MS.gene035804	MS.gene000346
MS.gene09579	MS.gene008249	MS.gene029516	MS.gene011068	MS.gene045779	MS.gene055474
MS.gene95651	MS.gene53344	MS.gene021492	MS.gene072683	MS.gene013947	MS.gene011648
MS.gene036142	MS.gene61502	MS.gene027793	MS.gene28066	MS.gene062904	MS.gene050440
MS.gene049385	MS.gene034586	MS.gene059283	MS.gene57945	MS.gene80793	MS.gene60755
MS.gene26491		MS.gene58775	MS.gene27975	MS.gene008292	MS.gene28408
MS.gene049363		MS.gene05459	MS.gene01784	MS.gene52726	MS.gene24663
MS.gene031707		MS.gene065119	MS.gene051969	MS.gene39989	MS.gene41418
MS.gene029635		MS.gene76830	MS.gene062431	MS.gene01506	MS.gene52046
MS.gene36255		MS.gene94754	MS.gene46458	MS.gene97415	MS.gene53416
MS.gene45383		MS.gene60060	MS.gene43190	MS.gene018757	MS.gene27569
MS.gene073738		MS.gene31087	MS.gene23124	MS.gene94572	MS.gene82261
MS.gene059878		MS.gene028472	MS.gene83178	MS.gene27633	MS.gene049650
MS.gene056675		MS.gene014805	MS.gene050532	MS.gene62602	MS.gene57720
MS.gene37312		MS.gene27473	MS.gene66366	MS.gene95856	MS.gene07429
MS.gene35264		MS.gene037128	MS.gene068885	MS.gene009859	MS.gene054766
MS.gene54650		MS.gene23419	MS.gene062076	MS.gene39933	MS.gene043626
MS.gene00074		MS.gene025387	MS.gene011278	MS.gene069003	MS.gene040766
MS.gene49720		MS.gene99666	MS.gene62709	MS.gene55030	MS.gene68048
MS.gene044284		MS.gene55488	MS.gene33681	MS.gene58909	MS.gene069855
MS.gene54822		MS.gene021595	MS.gene040122	MS.gene010420	MS.gene009509
MS.gene05034		MS.gene039139	MS.gene21574	MS.gene21418	MS.gene90408
MS.gene022613		MS.gene03629	MS.gene31935	MS.gene01135	MS.gene49678
MS.gene86755		MS.gene62663	MS.gene81709	MS.gene056175	MS.gene014737
MS.gene000114		MS.gene004967	MS.gene82277	MS.gene47873	MS.gene47762
MS.gene000091		MS.gene33557	MS.gene038120	MS.gene020399	MS.gene005284
MS.gene013441		MS.gene26931	MS.gene030705	MS.gene92131	MS.gene98285
MS.gene005437		MS.gene010876	MS.gene74356	MS.gene049745	MS.gene80253
MS.gene029034		MS.gene96484	MS.gene20332	MS.gene054743	MS.gene22026
MS.gene025980		MS.gene073299	MS.gene43528	MS.gene019411	MS.gene25144
MS.gene006857		MS.gene062755	MS.gene58394	MS.gene36776	MS.gene49863
MS.gene88944		MS.gene66815	MS.gene56735	MS.gene08201	MS.gene28406
MS.gene007815		MS.gene005921	MS.gene044330	MS.gene006215	MS.gene64425
MS.gene58332		MS.gene024112	MS.gene004808	MS.gene89911	MS.gene036881
MS.gene98396		MS.gene91242	MS.gene043626	MS.gene77472	MS.gene73450
MS.gene60351		MS.gene068293	MS.gene045594	MS.gene89068	MS.gene96430
MS.gene053341		MS.gene073222	MS.gene028140	MS.gene26422	MS.gene072180
MS.gene74275		MS.gene057096	MS.gene32676	MS.gene038821	MS.gene35833
MS.gene015411		MS.gene76065	MS.gene030134	MS.gene000322	MS.gene064624
MS.gene79847		MS.gene036059	MS.gene89516	MS.gene019445	MS.gene72856
MS.gene036141		MS.gene39053	MS.gene01899	MS.gene53212	MS.gene51674
MS.gene035889		MS.gene51867	MS.gene48771	MS.gene51231	MS.gene034308
MS.gene030365		MS.gene22529	MS.gene013427	MS.gene074305	MS.gene96960
MS.gene66279		MS.gene49363	MS.gene90217	MS.gene65446	MS.gene049060
MS.gene76994		MS.gene053057	MS.gene76918	MS.gene71922	MS.gene021563
MS.gene033401		MS.gene68030	MS.gene48766	MS.gene66985	MS.gene049829
MS.gene81846		MS.gene40979	MS.gene055258	MS.gene78849	MS.gene052349
MS.gene043886		MS.gene040216	MS.gene022775	MS.gene92508	MS.gene064334
MS.gene81336		MS.gene98032	MS.gene066719	MS.gene48449	MS.gene051098
MS.gene062874		MS.gene63327	MS.gene07259	MS.gene32869	MS.gene072670
MS.gene27342		MS.gene26765	MS.gene32372	MS.gene38876	MS.gene86041
MS.gene78936		MS.gene49130	MS.gene001700	MS.gene063243	MS.gene020639
MS.gene006674		MS.gene61417	MS.gene85209	MS.gene006750	MS.gene068027
MS.gene41847		MS.gene31372	MS.gene068356	MS.gene034608	MS.gene99025
MS.gene27481		MS.gene58830	MS.gene37801	MS.gene00357	MS.gene062759
MS.gene45244		MS.gene069907	MS.gene78629	MS.gene80846	MS.gene62578
MS.gene02584		MS.gene59847	MS.gene067010	MS.gene25103	MS.gene012037
MS.gene033451		MS.gene20926	MS.gene28175	MS.gene86298	MS.gene005996
MS.gene25846		MS.gene82410	MS.gene023281	MS.gene021492	MS.gene017774
MS.gene99760		MS.gene013565	MS.gene01169	MS.gene47972	MS.gene86976
MS.gene38974		MS.gene033479	MS.gene064214	MS.gene31098	MS.gene060420
MS.gene57264		MS.gene060116	MS.gene32647	MS.gene029058	MS.gene60890
MS.gene89542		MS.gene74895	MS.gene95742	MS.gene22825	MS.gene71942
MS.gene068762		MS.gene074154	MS.gene074381	MS.gene89327	MS.gene005333
MS.gene94943		MS.gene023909	MS.gene88572	MS.gene057017	MS.gene072707
MS.gene23583		MS.gene059421	MS.gene024894	MS.gene03147	MS.gene56153
MS.gene38039		MS.gene062862	MS.gene34403	MS.gene067425	MS.gene65202
MS.gene68011		MS.gene018682	MS.gene038414	MS.gene99665	MS.gene45159
MS.gene000293		MS.gene26573	MS.gene80952	MS.gene72872	MS.gene003311
MS.gene036629		MS.gene015905	MS.gene018002	MS.gene67895	MS.gene31947
MS.gene40765		MS.gene061874	MS.gene003196	MS.gene67138	MS.gene60229
MS.gene012992		MS.gene006122	MS.gene026194	MS.gene64691	MS.gene66225
MS.gene042317		MS.gene064157	MS.gene23968	MS.gene049702	MS.gene85255
MS.gene36254		MS.gene24444	MS.gene03210	MS.gene059596	MS.gene020605
MS.gene008763		MS.gene067453	MS.gene61355	MS.gene029264	MS.gene96297
MS.gene85462		MS.gene49575	MS.gene91979	MS.gene071878	MS.gene011018
MS.gene04494		MS.gene87682	MS.gene61895	MS.gene03163	MS.gene009945
MS.gene24505		MS.gene020135	MS.gene022180	MS.gene038950	MS.gene80758
MS.gene032716		MS.gene91921	MS.gene030131	MS.gene72190	MS.gene55805
MS.gene63893		MS.gene20600	MS.gene92455	MS.gene027879	MS.gene000725
MS.gene25024		MS.gene78641	MS.gene83100	MS.gene057742	MS.gene88935
MS.gene041614		MS.gene020264	MS.gene056360	MS.gene86068	MS.gene024204
MS.gene23707		MS.gene029287	MS.gene006391	MS.gene050002	MS.gene044341
MS.gene28905		MS.gene014091	MS.gene018088	MS.gene39979	MS.gene028205
MS.gene89884		MS.gene005843	MS.gene97208	MS.gene051549	MS.gene06680
MS.gene38481		MS.gene034366	MS.gene026424	MS.gene02447	MS.gene062257
MS.gene005504		MS.gene97807	MS.gene35377	MS.gene016999	MS.gene065790
MS.gene010454		MS.gene78849	MS.gene96310	MS.gene78208	MS.gene54643
MS.gene052116		MS.gene08201	MS.gene97568	MS.gene83283	MS.gene61587
MS.gene39952		MS.gene072106	MS.gene66223	MS.gene020772	MS.gene015171
MS.gene52779		MS.gene33762	MS.gene038086	MS.gene051156	MS.gene40409
MS.gene04709		MS.gene86838	MS.gene03801	MS.gene50059	MS.gene96024
MS.gene049257		MS.gene018912	MS.gene036848	MS.gene24073	MS.gene81427
MS.gene26795		MS.gene60999	MS.gene010659	MS.gene74574	MS.gene76601
MS.gene014160		MS.gene21618	MS.gene31131	MS.gene25975	MS.gene047085
MS.gene66708		MS.gene41332	MS.gene09558	MS.gene85462	MS.gene03424
MS.gene25843		MS.gene059680	MS.gene072697	MS.gene25774	MS.gene47574
MS.gene52251		MS.gene057665	MS.gene67312	MS.gene64248	MS.gene029287
MS.gene008361		MS.gene000888	MS.gene54190	MS.gene26497	MS.gene02469
MS.gene015913		MS.gene76443	MS.gene050309	MS.gene038365	MS.gene040154
MS.gene96613		MS.gene24719	MS.gene008673	MS.gene042541	MS.gene035485
MS.gene55168		MS.gene054736	MS.gene042474	MS.gene041763	MS.gene02914
MS.gene054336		MS.gene008539	MS.gene064153	MS.gene055766	MS.gene23056
MS.gene68284		MS.gene79628	MS.gene050427	MS.gene88908	MS.gene28066
MS.gene62659		MS.gene87768	MS.gene55806	MS.gene42106	MS.gene72022
MS.gene053951		MS.gene038940	MS.gene34788	MS.gene054335	MS.gene40402
MS.gene002474		MS.gene00827	MS.gene48772	MS.gene74487	MS.gene028044
MS.gene045662		MS.gene55117	MS.gene005280	MS.gene011417	MS.gene83069
MS.gene056905		MS.gene69619	MS.gene052850	MS.gene53170	MS.gene019516
MS.gene55097		MS.gene071299	MS.gene37881	MS.gene00265	MS.gene002666
MS.gene025196		MS.gene025289	MS.gene64024	MS.gene063081	MS.gene051031
MS.gene011264		MS.gene39670	MS.gene061494	MS.gene07238	MS.gene46223
MS.gene08058		MS.gene060312	MS.gene08191	MS.gene44322	MS.gene23084
MS.gene063499		MS.gene68777	MS.gene89845	MS.gene55966	MS.gene016186
MS.gene69437		MS.gene02110	MS.gene39514	MS.gene04363	MS.gene026208
MS.gene27502		MS.gene93291	MS.gene71666	MS.gene005522	MS.gene63316
MS.gene068293		MS.gene033482	MS.gene015066	MS.gene020089	MS.gene003302
MS.gene46934		MS.gene87568	MS.gene53821	MS.gene032241	MS.gene95319
MS.gene21342		MS.gene76905	MS.gene002588	MS.gene03972	MS.gene044773
MS.gene80656		MS.gene39978	MS.gene43914	MS.gene97311	MS.gene31550
MS.gene26544		MS.gene06975	MS.gene61502	MS.gene003142	MS.gene20097
MS.gene051652		MS.gene52140	MS.gene36181	MS.gene050933	MS.gene63487
MS.gene21165		MS.gene94172	MS.gene87183	MS.gene36316	MS.gene55477
MS.gene005440		MS.gene026592	MS.gene070001	MS.gene064420	MS.gene74488
MS.gene00446		MS.gene047446	MS.gene010295	MS.gene051696	MS.gene79975
MS.gene032008		MS.gene047309	MS.gene60851	MS.gene00399	MS.gene000429
MS.gene027740		MS.gene89838	MS.gene50211	MS.gene03632	MS.gene57114
MS.gene020264		MS.gene20629	MS.gene26960	MS.gene47696	MS.gene94308
MS.gene000089		MS.gene01418	MS.gene66556	MS.gene070013	MS.gene031478
MS.gene68717		MS.gene84006	MS.gene010796	MS.gene05789	MS.gene027796
MS.gene05577		MS.gene31641	MS.gene20216	MS.gene31095	MS.gene017243
MS.gene037872		MS.gene73420	MS.gene02451	MS.gene28633	MS.gene004914
MS.gene015202		MS.gene038837	MS.gene031687	MS.gene058386	MS.gene43911
MS.gene88341		MS.gene021399	MS.gene08801	MS.gene054903	MS.gene54190
MS.gene018644		MS.gene87567	MS.gene37227	MS.gene033986	MS.gene050527
MS.gene05086		MS.gene86513	MS.gene062803	MS.gene79184	MS.gene074212
MS.gene014473		MS.gene76380	MS.gene072693	MS.gene44819	MS.gene30923
MS.gene025966		MS.gene062704	MS.gene95419	MS.gene49754	MS.gene38206
MS.gene09122		MS.gene31069	MS.gene08057	MS.gene93841	MS.gene055553
MS.gene62665		MS.gene043704	MS.gene072617	MS.gene70339	MS.gene26052
MS.gene08203		MS.gene54849	MS.gene56153	MS.gene98130	MS.gene46249
MS.gene09006		MS.gene037766	MS.gene021572	MS.gene036364	MS.gene56150
MS.gene74202		MS.gene39119	MS.gene21515	MS.gene065914	MS.gene068714
MS.gene61433		MS.gene038224	MS.gene65292	MS.gene80143	MS.gene68607
MS.gene38590		MS.gene062875	MS.gene04567	MS.gene051273	MS.gene026790
MS.gene048214		MS.gene76022	MS.gene013388	MS.gene044049	MS.gene93253
MS.gene038244		MS.gene047899	MS.gene27978	MS.gene019513	MS.gene38873
MS.gene053526		MS.gene25982	MS.gene030931	MS.gene014379	MS.gene74145
MS.gene74261		MS.gene035987	MS.gene072359	MS.gene057741	MS.gene069888
MS.gene054126		MS.gene35915	MS.gene77421	MS.gene01975	MS.gene54696
MS.gene95804		MS.gene53306	MS.gene78405	MS.gene005543	MS.gene010498
MS.gene98697		MS.gene014537	MS.gene50111	MS.gene25740	MS.gene84757
MS.gene067625		MS.gene054733	MS.gene56715	MS.gene26492	MS.gene038439
MS.gene04892		MS.gene04637	MS.gene044471	MS.gene64641	MS.gene071983
MS.gene06811		MS.gene027942	MS.gene031662	MS.gene023738	MS.gene52891
MS.gene065499		MS.gene066860	MS.gene023751	MS.gene012859	MS.gene98283
MS.gene28978		MS.gene019412	MS.gene27864	MS.gene030988	MS.gene063101
MS.gene71406		MS.gene06859	MS.gene64288	MS.gene61272	MS.gene87915
MS.gene48474		MS.gene93032	MS.gene062793	MS.gene050444	MS.gene020636
MS.gene45727		MS.gene069358	MS.gene019700	MS.gene75023	MS.gene56545
MS.gene55599		MS.gene36323	MS.gene012412	MS.gene67484	MS.gene60986
MS.gene019666		MS.gene043002	MS.gene046369	MS.gene002922	MS.gene007746
MS.gene65240		MS.gene037437	MS.gene45987	MS.gene005473	MS.gene041821
MS.gene032022		MS.gene88944	MS.gene072721	MS.gene066121	MS.gene97531
MS.gene28509		MS.gene24098	MS.gene91950	MS.gene59084	MS.gene22995
MS.gene047031		MS.gene55122	MS.gene043739	MS.gene07384	MS.gene002784
MS.gene007373		MS.gene52330	MS.gene39044	MS.gene009282	MS.gene39514
MS.gene50150		MS.gene041949	MS.gene69843	MS.gene017385	MS.gene025213
MS.gene60992		MS.gene016656	MS.gene76496	MS.gene01404	MS.gene047101
MS.gene80453		MS.gene024453	MS.gene51868	MS.gene94563	MS.gene000414
MS.gene97119		MS.gene60561	MS.gene57356	MS.gene61279	MS.gene007539
MS.gene018679		MS.gene99386	MS.gene028211	MS.gene064525	MS.gene86308
MS.gene98078		MS.gene31113	MS.gene63615	MS.gene009286	MS.gene026671
MS.gene005432		MS.gene055437	MS.gene02834	MS.gene39509	MS.gene064029
MS.gene43046		MS.gene59614	MS.gene011861	MS.gene92490	MS.gene051060
MS.gene007747		MS.gene76094	MS.gene011520	MS.gene78072	MS.gene021572
MS.gene63412		MS.gene044062	MS.gene23475	MS.gene004357	MS.gene040178
MS.gene028037		MS.gene94250	MS.gene040114	MS.gene060311	MS.gene26933
MS.gene22814		MS.gene025290	MS.gene015748	MS.gene49787	MS.gene21586
MS.gene88939		MS.gene39811	MS.gene013417	MS.gene074088	MS.gene80078
MS.gene78859		MS.gene015887	MS.gene008993	MS.gene50638	MS.gene02374
MS.gene029324		MS.gene05913	MS.gene07479	MS.gene77008	MS.gene39876
MS.gene070193		MS.gene91399	MS.gene37855	MS.gene071496	MS.gene64428
MS.gene40252		MS.gene70005	MS.gene00332	MS.gene75572	MS.gene069851
MS.gene87466		MS.gene015972	MS.gene013635	MS.gene31072	MS.gene014403
MS.gene049839		MS.gene55097	MS.gene70657	MS.gene38000	MS.gene011006
MS.gene52199		MS.gene05222	MS.gene00279	MS.gene41235	MS.gene64429
MS.gene058745		MS.gene043512	MS.gene039390	MS.gene41519	MS.gene28312
MS.gene070012		MS.gene019401	MS.gene073449	MS.gene49404	MS.gene053272
MS.gene20285		MS.gene043962	MS.gene014854	MS.gene79193	MS.gene80007
MS.gene01414		MS.gene38309	MS.gene02217	MS.gene21618	MS.gene87958
MS.gene09566		MS.gene26250	MS.gene60017	MS.gene54879	MS.gene56310
MS.gene051485		MS.gene27660	MS.gene55732	MS.gene012864	MS.gene68905
MS.gene33430		MS.gene33248	MS.gene074469	MS.gene29792	MS.gene003401
MS.gene75085		MS.gene032629	MS.gene051808	MS.gene47863	MS.gene037589
MS.gene046497		MS.gene055898	MS.gene72364	MS.gene54899	MS.gene43701
MS.gene33555		MS.gene98156	MS.gene73922	MS.gene04764	MS.gene62708
MS.gene052399		MS.gene030925	MS.gene003302	MS.gene010235	MS.gene69423
MS.gene051043		MS.gene41378	MS.gene00840	MS.gene053010	MS.gene041954
MS.gene072437		MS.gene040699	MS.gene86794	MS.gene016769	MS.gene05563
MS.gene99746		MS.gene94961	MS.gene70630	MS.gene63266	MS.gene66366
MS.gene014883		MS.gene051576	MS.gene25412	MS.gene068049	MS.gene29288
MS.gene48368		MS.gene023196	MS.gene70973	MS.gene31087	MS.gene042409
MS.gene84280		MS.gene38288	MS.gene042494	MS.gene022596	MS.gene045574
MS.gene76052		MS.gene015348	MS.gene054414	MS.gene062242	MS.gene92198
MS.gene26791		MS.gene54043	MS.gene75112	MS.gene07357	MS.gene03725
MS.gene014452		MS.gene43693	MS.gene052086	MS.gene58381	MS.gene008235
MS.gene91947		MS.gene09579	MS.gene028864	MS.gene67242	MS.gene49165
MS.gene85056		MS.gene052753	MS.gene45185	MS.gene034945	MS.gene003931
MS.gene000566		MS.gene69553	MS.gene43180	MS.gene35266	MS.gene95420
MS.gene52250		MS.gene57548	MS.gene38707	MS.gene026592	MS.gene005271
MS.gene48505		MS.gene67167	MS.gene058523	MS.gene37498	MS.gene28309
MS.gene069842		MS.gene005953	MS.gene062914	MS.gene98132	MS.gene35482
MS.gene75881		MS.gene047653	MS.gene27903	MS.gene051848	MS.gene070447
MS.gene21044		MS.gene54879	MS.gene32498	MS.gene073002	MS.gene042992
MS.gene026215		MS.gene054576	MS.gene010537	MS.gene054911	MS.gene038075
MS.gene055506		MS.gene63988	MS.gene24975	MS.gene04395	MS.gene045059
MS.gene45551		MS.gene013457	MS.gene84749	MS.gene058430	MS.gene048560
MS.gene54834		MS.gene69399	MS.gene002953	MS.gene057096	MS.gene52624
MS.gene38288		MS.gene95974	MS.gene83173	MS.gene008683	MS.gene069988
MS.gene018912		MS.gene71187	MS.gene64685	MS.gene030885	MS.gene57701
MS.gene91966		MS.gene94199	MS.gene008249	MS.gene36896	MS.gene008394
MS.gene98686		MS.gene047629	MS.gene026331	MS.gene023833	MS.gene83573
MS.gene97649		MS.gene033324	MS.gene003703	MS.gene026160	MS.gene34008
MS.gene28985		MS.gene007438	MS.gene24973	MS.gene81244	MS.gene53317
MS.gene41065		MS.gene006215	MS.gene033382	MS.gene20924	MS.gene41601
MS.gene31125		MS.gene057174	MS.gene64167	MS.gene01439	MS.gene53661
MS.gene80556		MS.gene79347	MS.gene023662	MS.gene43077	MS.gene010270
MS.gene053099		MS.gene056905	MS.gene63065	MS.gene015887	MS.gene068696
MS.gene051588		MS.gene33555	MS.gene75116	MS.gene051480	MS.gene006641
MS.gene33503		MS.gene97452	MS.gene072722	MS.gene89336	MS.gene47447
MS.gene24199		MS.gene91308	MS.gene051944	MS.gene81736	MS.gene01198
MS.gene013503		MS.gene014824	MS.gene028470	MS.gene036332	MS.gene011528
MS.gene26771		MS.gene61266	MS.gene034586	MS.gene029496	MS.gene09560
MS.gene74833		MS.gene87084	MS.gene60346	MS.gene027065	MS.gene30036
MS.gene010487		MS.gene46934	MS.gene008772	MS.gene54390	MS.gene02827
MS.gene89216		MS.gene069383	MS.gene052754	MS.gene21657	MS.gene020510
MS.gene005507		MS.gene45417	MS.gene28085	MS.gene060116	MS.gene33209
MS.gene072018		MS.gene44583	MS.gene65408	MS.gene50832	MS.gene06761
MS.gene22807		MS.gene011354	MS.gene78592	MS.gene05135	MS.gene69090
MS.gene57362		MS.gene020199	MS.gene052315	MS.gene48911	MS.gene21794
MS.gene062711		MS.gene25725	MS.gene044341	MS.gene067861	MS.gene008772
MS.gene68764		MS.gene22423	MS.gene57709	MS.gene053952	MS.gene017467
MS.gene055766		MS.gene09012	MS.gene040466	MS.gene20243	MS.gene55174
MS.gene31391		MS.gene78559	MS.gene70363	MS.gene046362	MS.gene98284
MS.gene78712		MS.gene29293	MS.gene056946	MS.gene045422	MS.gene35333
MS.gene021191		MS.gene55984	MS.gene060102	MS.gene025809	MS.gene054428
MS.gene064554		MS.gene66904	MS.gene85795	MS.gene92984	MS.gene22144
MS.gene42086		MS.gene02230	MS.gene24063	MS.gene49764	MS.gene019452
MS.gene89575		MS.gene038839	MS.gene069688	MS.gene09005	MS.gene017813
MS.gene26751		MS.gene74920	MS.gene030086	MS.gene015893	MS.gene64627
MS.gene53061		MS.gene54205	MS.gene57000	MS.gene049245	MS.gene91565
MS.gene065045		MS.gene062851	MS.gene83027	MS.gene052395	MS.gene75272
MS.gene008743		MS.gene35739	MS.gene60016	MS.gene008330	MS.gene43364
MS.gene070086		MS.gene074185	MS.gene011503	MS.gene78043	MS.gene015750
MS.gene029847		MS.gene044574	MS.gene017614	MS.gene89606	MS.gene033491
MS.gene072823		MS.gene93349	MS.gene03477	MS.gene77140	MS.gene032682
MS.gene48478		MS.gene047944	MS.gene95396	MS.gene40827	MS.gene015627
MS.gene66889		MS.gene004471	MS.gene052714	MS.gene013091	MS.gene070854
MS.gene31295		MS.gene88569	MS.gene39633	MS.gene23070	MS.gene025930
MS.gene063982		MS.gene035787	MS.gene040501	MS.gene067562	MS.gene052009
MS.gene99669		MS.gene55531	MS.gene031871	MS.gene022495	MS.gene074096
MS.gene02177		MS.gene047513	MS.gene005309	MS.gene56550	MS.gene63058
MS.gene056498		MS.gene43700	MS.gene50466	MS.gene75519	MS.gene043505
MS.gene008713		MS.gene041556	MS.gene26051	MS.gene53105	MS.gene50607
MS.gene067581		MS.gene031069	MS.gene32779	MS.gene063303	MS.gene035452
MS.gene067474		MS.gene056522	MS.gene044606	MS.gene77831	MS.gene041038
MS.gene063984		MS.gene038203	MS.gene038816	MS.gene029895	MS.gene036830
MS.gene024098		MS.gene21759	MS.gene067102	MS.gene002676	MS.gene82701
MS.gene84327		MS.gene073902	MS.gene87974	MS.gene55370	MS.gene018089
MS.gene056367		MS.gene025937	MS.gene003147	MS.gene64858	MS.gene45131
MS.gene012038		MS.gene79667	MS.gene49923	MS.gene051144	MS.gene025214
MS.gene004113		MS.gene065056	MS.gene36945	MS.gene012366	MS.gene041457
MS.gene48513		MS.gene88692	MS.gene032682	MS.gene011264	MS.gene013256
MS.gene29269		MS.gene39112	MS.gene27976	MS.gene55562	MS.gene049466
MS.gene46343		MS.gene017018	MS.gene071921	MS.gene006744	MS.gene053998
MS.gene06396		MS.gene041727	MS.gene035368	MS.gene20140	MS.gene028038
MS.gene069202		MS.gene025196	MS.gene20618	MS.gene02293	MS.gene95758
MS.gene07856		MS.gene04895		MS.gene012147	MS.gene62263
MS.gene24507		MS.gene55847		MS.gene061261	MS.gene52173
MS.gene043800		MS.gene00665		MS.gene42337	MS.gene051814
MS.gene24746		MS.gene75104		MS.gene029815	MS.gene97852
MS.gene060510		MS.gene068380		MS.gene057952	MS.gene000423
MS.gene005540		MS.gene71699		MS.gene019297	MS.gene57119
MS.gene47931		MS.gene065633		MS.gene005495	MS.gene005646
MS.gene052764		MS.gene013462		MS.gene036551	MS.gene074206
MS.gene022999		MS.gene054723		MS.gene028026	MS.gene008422
MS.gene94709		MS.gene39686		MS.gene72405	MS.gene97534
MS.gene24493		MS.gene07172		MS.gene25717	MS.gene061493
MS.gene96064		MS.gene26492		MS.gene016661	MS.gene23376
MS.gene83050		MS.gene70939		MS.gene57695	MS.gene030418
MS.gene66631		MS.gene72312		MS.gene21780	MS.gene67359
[truncated: 3,694 more rows]
