# Supplementary material for: RAD-Seq-Based High-Density Linkage Maps Construction and Quantitative Trait Loci Mapping of Flowering Time Trait in Alfalfa (Medicago sativa L.)
Source: Front Plant Sci. 2022 May 26;13:899681. doi: 10.3389/fpls.2022.899681 (PMC9199863; doi:10.3389/fpls.2022.899681)
Supplement: Supplementary file 8 [file Table_6.xlsx]

## Sheet: Sheet1
Table S6. List of 230 Common DEGs at three flowering stages within QTL intervals.
Gene ID	Chr	Pos_S	Pos_E	Annotation
MS.gene026592	chr1.1	16621676	16625691	Ubiquitin-like-specific protease
MS.gene026555	chr1.1	17078884	17083896	U-box domain-containing protein
MS.gene026284	chr1.1	20641418	20650125	UDP-glucose glycoprotein
MS.gene026274	chr1.1	20737827	20749384	HEAT repeat
MS.gene29269	chr1.1	22500373	22506861	Belongs to the TRAFAC class myosin-kinesin ATPase superfamily. Myosin family
MS.gene038022	chr1.1	50798731	50804048	Belongs to the helicase family
MS.gene89542	chr1.1	51157490	51163630	NADH dehydrogenase ubiquinone 1 alpha subcomplex subunit 9
MS.gene89579	chr1.1	51639809	51645624	Belongs to the protein kinase superfamily
MS.gene49346	chr1.1	53089351	53095241	Belongs to the glycosyltransferase 8 family
MS.gene004685	chr1.1	54690791	54697531	R3H-associated N-terminal domain
MS.gene004686	chr1.1	54710099	54712623	Transcription factor
MS.gene066263	chr1.1	71687095	71689364	Uncharacterized integral membrane protein (DUF2301)
MS.gene80061	chr1.1	74832239	74835282	Malonate--CoA
MS.gene32064	chr1.2	55329968	55332042	Phenazine biosynthesis-like domain-containing protein
MS.gene32094	chr1.2	55764115	55775586	GTP-binding protein OBGM, mitochondrial
MS.gene32095	chr1.2	55776968	55778857	HAD-hyrolase-like
MS.gene32142	chr1.2	56926441	56929265	May act early in the ethylene signal transduction pathway, possibly as an ethylene receptor, or as a regulator of the pathway(ETR2)
MS.gene67190	chr1.2	57619422	57624007	Sieve element occlusion(SEOa)
MS.gene67200	chr1.2	57905143	57905685	DNA-directed RNA polymerase
MS.gene67202	chr1.2	57947212	57952018	Sieve element occlusion(SEO-F2)
MS.gene22938	chr1.2	58685047	58686825	Zinc finger BED domain-containing protein
MS.gene40752	chr1.2	59049962	59052896	Belongs to the protein kinase superfamily
MS.gene40765	chr1.2	59190779	59194857	Alkaline neutral invertase
MS.gene21237	chr1.2	64811105	64817101	ABC transporter B family member
MS.gene20741	chr1.2	66180521	66185397	Belongs to the Ca(2 ) cation antiporter (CaCA) (TC 2.A.19) family(MHX)
MS.gene005719	chr1.2	67609099	67617752	Nuclear pore complex protein
MS.gene005732	chr1.2	67780635	67784689	Belongs to the SNF7 family
MS.gene68023	chr1.2	68234442	68234843	cyclin-dependent protein kinase inhibitor
MS.gene60564	chr1.2	69008399	69008812	Histone H2B
MS.gene60626	chr1.2	69683730	69685559	ABC transporter G family member
MS.gene60716	chr1.2	71130002	71131590	Belongs to the universal ribosomal protein uS13 family
MS.gene34062	chr1.2	73637811	73638933	Prohibitin-3
MS.gene34429	chr1.2	76057437	76063676	Phosphoglucomutase
MS.gene34399	chr1.2	76444969	76447102	Transmembrane emp24 domain-containing protein
MS.gene34398	chr1.2	76450691	76453637	Perakine reductase-like
MS.gene34373	chr1.2	76751052	76752067	leucine-rich repeat extensin-like protein
MS.gene93824	chr1.2	78367217	78370128	transport protein
MS.gene060278	chr1.2	79479789	79488286	Belongs to the class-I aminoacyl-tRNA synthetase family
MS.gene060279	chr1.2	79538432	79539260	ribosomal protein(RPS29)
MS.gene060308	chr1.2	79828332	79829471	Peptidase of plants and bacteria
MS.gene060310	chr1.2	79839644	79844320	Methylthioribose kinase-like
MS.gene060311	chr1.2	79845913	79849788	Catalytic histone acetyltransferase subunit of the RNA polymerase II elongator complex, which is a component of the RNA polymerase II (Pol II) holoenzyme and is involved in transcriptional elongation
MS.gene92989	chr1.2	80291094	80295525	Kynurenine formamidase-like
MS.gene92982	chr1.2	80407737	80409550	Heavy-metal-associated domain
MS.gene029496	chr1.2	80879096	80882149	Sec-independent protein translocase protein TATC(TATC)
MS.gene029489	chr1.2	81005894	81008773	fructose-bisphosphate aldolase
MS.gene029483	chr1.2	81097578	81099195	Ubiquitin-2 like Rad60 SUMO-like
MS.gene001737	chr1.3	64167512	64172927	Pyruvate kinase
MS.gene001713	chr1.3	64496732	64497145	Histone H2B
MS.gene021617	chr1.4	9409549	9413382	Wall-associated receptor kinase
MS.gene037139	chr2.3	47059860	47060830	zinc-finger of the FCS-type, C2-C2
MS.gene84686	chr2.3	49591691	49593808	-
MS.gene56168	chr2.3	50750941	50762693	Uncharacterised conserved protein
MS.gene57695	chr2.3	51949485	51955090	Belongs to the glucose-6-phosphate 1-epimerase family
MS.gene58681	chr2.3	53409427	53411106	Polygalacturonase QRT3-like
MS.gene52435	chr2.3	54342681	54343937	termination of mitochondrial transcription
MS.gene67315	chr2.3	55142028	55149218	Acyl-CoA dehydrogenase family member
MS.gene55988	chr2.3	56676285	56679428	Huntingtin-interacting protein
MS.gene55963	chr2.3	56980519	56983188	ER membrane protein complex subunit
MS.gene55952	chr2.3	57118739	57120819	Ribosomal RNA small subunit methyltransferase NEP1-like
MS.gene55938	chr2.3	57500492	57511000	Nuclear export mediator factor
MS.gene55937	chr2.3	57513725	57517392	30S ribosomal protein S1
MS.gene02765	chr2.3	59228360	59229538	helicase activity
MS.gene069962	chr3.2	6732546	6732949	40S ribosomal protein
MS.gene65781	chr3.2	8712019	8718216	f-box protein
MS.gene73046	chr3.2	11600470	11603694	Rrp15p
MS.gene73044	chr3.2	11622446	11622772	Dirigent proteins impart stereoselectivity on the phenoxy radical-coupling reaction, yielding optically active lignans from two molecules of coniferyl alcohol in the biosynthesis of lignans, flavonolignans, and alkaloids and thus plays a central role in plant secondary metabolism
MS.gene73043	chr3.2	11654268	11654651	Dirigent proteins impart stereoselectivity on the phenoxy radical-coupling reaction, yielding optically active lignans from two molecules of coniferyl alcohol in the biosynthesis of lignans, flavonolignans, and alkaloids and thus plays a central role in plant secondary metabolism
MS.gene73040	chr3.2	11666627	11666950	Dirigent proteins impart stereoselectivity on the phenoxy radical-coupling reaction, yielding optically active lignans from two molecules of coniferyl alcohol in the biosynthesis of lignans, flavonolignans, and alkaloids and thus plays a central role in plant secondary metabolism
MS.gene73038	chr3.2	11771189	11775168	disease resistance
MS.gene95227	chr3.2	14102331	14103065	Protein of unknown function (DUF674)
MS.gene80556	chr3.2	14526317	14536637	Protein of unknown function (DUF674)
MS.gene83752	chr3.2	18145566	18149348	Belongs to the disease resistance NB-LRR family
MS.gene77924	chr3.2	21615141	21619427	disease resistance
MS.gene91856	chr3.2	22056526	22060332	disease resistance
MS.gene63621	chr3.2	23827443	23827695	Rhamnogalacturonate lyase
MS.gene63619	chr3.2	23938427	23939534	GTPase activator activity
MS.gene93349	chr3.2	26886898	26889666	Leucine-rich repeats, outliers
MS.gene50986	chr3.2	28867188	28870107	Belongs to the nucleosome assembly protein (NAP) family
MS.gene06481	chr3.2	79333496	79336583	60S ribosomal protein
MS.gene06443	chr3.2	79844084	79850339	Autophagy-related protein
MS.gene06396	chr3.2	80465924	80468941	2-oxoisovalerate dehydrogenase subunit alpha
MS.gene055506	chr3.2	82458511	82466970	F-box LRR-repeat protein
MS.gene013091	chr3.2	83307455	83308120	Tetratricopeptide repeat
MS.gene013003	chr3.2	84405025	84409685	polyadenylate-binding protein
MS.gene012994	chr3.2	84526170	84530106	Eukaryotic protein of unknown function (DUF829)
MS.gene40211	chr3.2	88951404	88953990	-
MS.gene40203	chr3.2	89061428	89064745	Carrier of the growing fatty acid chain in fatty acid biosynthesis
MS.gene42332	chr3.2	89354731	89357084	isoflavone
MS.gene42302	chr3.2	89671962	89673578	Belongs to the thioredoxin family
MS.gene42301	chr3.2	89675073	89682092	LON peptidase N-terminal domain and RING finger protein
MS.gene014406	chr3.2	90472873	90477745	Protein present in Fab1, YOTB, Vac1, and EEA1
MS.gene039827	chr3.3	12637170	12639651	Nascent polypeptide-associated complex subunit beta(BTF3)
MS.gene35643	chr3.3	63489650	63493683	Vacuolar protein sorting-associated protein
MS.gene70707	chr3.3	65169392	65171412	kDa ribonucleoprotein
MS.gene70705	chr3.3	65181277	65182977	negative regulation of response to water deprivation(CPNE6)
MS.gene25985	chr3.3	65711688	65719887	Protein MODIFIER OF SNC1
MS.gene25982	chr3.3	65756983	65759036	isoform X1
MS.gene022199	chr3.3	67136830	67140243	5-methyltetrahydropteroyltriglutamate-- homocysteine
MS.gene70772	chr3.3	67343228	67346644	5-methyltetrahydropteroyltriglutamate-- homocysteine
MS.gene044282	chr3.3	68799527	68800309	-
MS.gene044284	chr3.3	68850848	68851239	-
MS.gene071053	chr4.1	66203416	66208037	Belongs to the adenylate kinase family
MS.gene48617	chr4.1	67077762	67081891	Threonylcarbamoyladenosine tRNA
MS.gene067688	chr4.1	68448044	68449820	UDP-glucuronic acid decarboxylase(UXS5)
MS.gene067635	chr4.1	69185189	69189867	P-loop nucleoside triphosphate hydrolase superfamily protein
MS.gene067625	chr4.1	69330221	69333736	Belongs to the cytochrome P450 family
MS.gene76757	chr4.1	70543728	70544438	-
MS.gene76753	chr4.1	70574210	70578749	quinone oxidoreductase
MS.gene76645	chr4.1	72506515	72510700	EF-hand domain pair
MS.gene059196	chr4.1	73499719	73503150	malonyl-CoA decarboxylase
MS.gene99071	chr4.1	74755360	74758617	Protein of unknown function (DUF1499)
MS.gene87568	chr4.1	75196762	75197664	Histone acetyltransferase
MS.gene87567	chr4.1	75197681	75198393	TMV resistance protein N-like
MS.gene87491	chr4.1	76125038	76128674	E3 ubiquitin-protein ligase
MS.gene66435	chr4.1	77072227	77072673	histone H2B.1
MS.gene73246	chr4.1	78663660	78664549	-
MS.gene030795	chr4.2	11023223	11027527	-
MS.gene030797	chr4.2	11031985	11036158	-
MS.gene57350	chr4.2	11832438	11836789	alpha-galactosidase
MS.gene08766	chr4.2	12690408	12694636	Protochlorophyllide-dependent translocon component 52
MS.gene08811	chr4.2	13091159	13097640	ECERIFERUM 26-like
MS.gene028189	chr4.2	16117586	16120367	Belongs to the iron ascorbate-dependent oxidoreductase family
MS.gene028209	chr4.2	16345511	16359401	Sodium hydrogen exchanger(SOS1)
MS.gene028224	chr4.2	16537160	16539140	Belongs to the glycosyltransferase 8 family
MS.gene028225	chr4.2	16542096	16545398	Protein NRT1 PTR FAMILY
MS.gene028302	chr4.2	17460965	17463082	Belongs to the universal ribosomal protein uS11 family
MS.gene028322	chr4.2	17671553	17673610	U6 snRNA-associated Sm-like protein
MS.gene39514	chr4.2	22809487	22810452	Cytochrome p450
MS.gene39518	chr4.2	22899076	22900155	-
MS.gene39540	chr4.2	23206304	23207379	Transcription elongation factor implicated in the maintenance of proper chromatin structure in actively transcribed regions
MS.gene39558	chr4.2	23343558	23346194	Dolichol-phosphate
MS.gene39628	chr4.2	24497026	24497991	Carboxylesterase family
MS.gene031477	chr4.2	27520469	27523782	Transmembrane emp24 domain-containing protein
MS.gene045548	chr4.2	31075544	31082446	sphingolipid transporter spinster homolog
MS.gene83175	chr4.2	31825639	31829175	Prohibitin-1(15)
MS.gene006541	chr4.2	32226124	32229036	UPF0420 protein C16orf58 homolog
MS.gene052269	chr4.2	33486209	33486727	PPIases accelerate the folding of proteins. It catalyzes the cis-trans isomerization of proline imidic peptide bonds in oligopeptides(ROC1)
MS.gene058022	chr4.2	33696518	33698116	E3 ubiquitin-protein ligase
MS.gene058033	chr4.2	33924335	33926851	NO-associated protein 1, chloroplastic
MS.gene45331	chr4.3	53946713	53951211	Protein THYLAKOID FORMATION1(THF1)
MS.gene073225	chr4.3	54817906	54818298	cell wall
MS.gene81336	chr5.2	80435226	80438918	cysteine synthase
MS.gene81244	chr5.2	81471038	81473260	Belongs to the eukaryotic ribosomal protein eS26 family
MS.gene81225	chr5.2	81695286	81697343	OBERON-like protein
MS.gene91980	chr5.2	82400620	82407387	Periodic tryptophan protein 1 homolog
MS.gene57886	chr5.2	82702139	82704751	Transmembrane emp24 domain-containing protein
MS.gene042014	chr6.1	57289830	57291857	Belongs to the TRAFAC class dynamin-like GTPase superfamily. Dynamin Fzo YdjA family
MS.gene42484	chr6.1	68050940	68052188	Filament-like plant protein
MS.gene42465	chr6.1	68603110	68604063	Cotton fibre expressed protein
MS.gene57792	chr6.1	69598841	69603436	regulation of cell cycle(RB1)
MS.gene47628	chr6.1	70131447	70133347	source UniProtKB
MS.gene05415	chr6.1	73243458	73244366	receptor-like protein kinase
MS.gene05434	chr6.1	73413501	73414920	-
MS.gene052395	chr6.1	74265261	74270626	malate transporter
MS.gene052399	chr6.1	74314967	74319393	Lysine-specific histone demethylase 1 homolog
MS.gene052404	chr6.1	74473972	74476711	Emopamil binding protein
MS.gene052416	chr6.1	74636917	74642759	Partial alpha/beta-hydrolase lipase region
MS.gene052422	chr6.1	74748466	74751617	VIN3-like protein 1 isoform
MS.gene052423	chr6.1	74759904	74761399	BURP domain-containing protein
MS.gene052425	chr6.1	74812545	74816920	ADP-ribosylation factor GTPase-activating protein AGD14
MS.gene052467	chr6.1	75831232	75835415	Caffeoylshikimate esterase-like
MS.gene34542	chr6.3	53797545	53800284	-
MS.gene34529	chr6.3	54389198	54392415	COP9 signalosome complex subunit
MS.gene96613	chr6.3	57529090	57530909	Mitochondrial Rho GTPase
MS.gene33248	chr6.3	59679757	59681173	CDGSH iron-sulfur domain-containing protein
MS.gene22355	chr7.3	10903913	10908656	Belongs to the peptidase A1 family
MS.gene22358	chr7.3	10915659	10919273	Vacuolar protein-sorting-associated protein 37 homolog
MS.gene22393	chr7.3	11305900	11307375	Dual specificity phosphatase
MS.gene96586	chr7.3	45930908	45932982	hydrolase
MS.gene83217	chr7.3	47321381	47321849	Belongs to the universal ribosomal protein uL13 family
MS.gene071140	chr7.3	48669084	48669646	O-glucosyltransferase
MS.gene23765	chr7.3	48791302	48792514	RPM1-interacting protein
MS.gene051274	chr7.3	50916025	50917050	60s ribosomal protein
MS.gene051272	chr7.3	50933743	50936098	Belongs to the eukaryotic ribosomal protein eS6 family
MS.gene056099	chr7.3	55852873	55853164	-
MS.gene38309	chr7.3	58014082	58021509	Transcription factor
MS.gene054926	chr7.3	63166300	63168536	DNA-directed RNA polymerase III subunit
MS.gene048615	chr7.4	14292225	14293191	cyclin-P3-1-like
MS.gene04706	chr7.4	14575621	14578914	Belongs to the glutathione peroxidase family
MS.gene072389	chr7.4	15933758	15934168	-
MS.gene072382	chr7.4	16011794	16014356	Rhodanese-like domain-containing protein 9
MS.gene072377	chr7.4	16060259	16061278	Polygalacturonase(pgip)
MS.gene014160	chr7.4	16404630	16405145	Zinc finger A20 and AN1 domain-containing stress-associated protein
MS.gene39047	chr7.4	17500192	17500662	-
MS.gene39112	chr7.4	18279305	18282434	Chaperone protein(HSP101)
MS.gene39141	chr7.4	18665766	18670222	Belongs to the pyrroline-5-carboxylate reductase family
MS.gene017768	chr7.4	18748912	18752800	Transcription elongation factor that enhances transcription elongation by RNA polymerase II (RNAPII)
MS.gene41870	chr7.4	20176410	20183875	Scavenger mRNA decapping enzyme C-term binding
MS.gene042527	chr7.4	20713043	20714144	f-box protein
MS.gene41783	chr7.4	21223379	21227982	NEMP family
MS.gene41779	chr7.4	21292364	21302442	Exosome component 10-like
MS.gene51905	chr7.4	22205703	22212179	Belongs to the GDA1 CD39 NTPase family
MS.gene033730	chr7.4	22764389	22766125	Belongs to the chalcone stilbene synthases family(CHS2)
MS.gene033585	chr7.4	24795984	24799339	Signal recognition particle receptor beta subunit
MS.gene033568	chr7.4	25250063	25256825	2-dehydro-3-deoxyphosphooctonate aldolase
MS.gene024098	chr7.4	25540522	25543249	Belongs to the UDP-glycosyltransferase family
MS.gene058660	chr7.4	27148012	27151206	50S ribosomal protein L5
MS.gene52251	chr7.4	28590896	28605531	Beta-amylase
MS.gene52250	chr7.4	28608645	28612409	-
MS.gene52244	chr7.4	28698590	28698928	Belongs to the Bowman-Birk serine protease inhibitor family
MS.gene52243	chr7.4	28704236	28704538	Belongs to the Bowman-Birk serine protease inhibitor family
MS.gene52229	chr7.4	28797138	28798644	60S ribosomal protein
MS.gene52227	chr7.4	28803724	28806141	Exosome complex exonuclease RRP46
MS.gene52215	chr7.4	28912262	28919318	Belongs to the DEAD box helicase family
MS.gene52206	chr7.4	28985595	28999979	efflux antiporter
MS.gene52199	chr7.4	29046810	29047463	-
MS.gene96064	chr7.4	29769463	29772526	-
MS.gene96094	chr7.4	30113454	30123868	Brefeldin A-inhibited guanine nucleotide-exchange protein
MS.gene92786	chr7.4	30830053	30831615	Zinc finger, C3HC4 type (RING finger)
MS.gene87064	chr7.4	32010193	32014226	TATA-box-binding protein isoform X1
MS.gene95651	chr7.4	34150406	34184382	resistance protein
MS.gene054975	chr7.4	36490982	36491507	Ribosomal RNA small subunit methyltransferase NEP1-like
MS.gene055016	chr7.4	37268660	37275752	Encoded by
MS.gene055141	chr7.4	39290268	39292340	glutathione transferase activity
MS.gene055142	chr7.4	39301237	39302049	Belongs to the GST superfamily
MS.gene90303	chr7.4	42800148	42801078	Metallothionein-like protein
MS.gene46861	chr7.4	46718116	46718973	BURP domain-containing protein
MS.gene027331	chr7.4	49825955	49831517	Belongs to the peptidase M16 family
MS.gene027346	chr7.4	50031361	50032431	60s ribosomal protein
MS.gene66868	chr7.4	50661895	50748919	Belongs to the glycosyl hydrolase 1 family
MS.gene91616	chr7.4	85255971	85260102	Ras GTPase-activating protein-binding protein 2-like
MS.gene91621	chr7.4	85386801	85388593	Glycine-rich RNA-binding protein
MS.gene072294	chr8.3	75642844	75648430	Phosphatidylinositol phosphatidylcholine transfer protein SFH11
MS.gene054937	chr8.3	77210693	77212804	Belongs to the eukaryotic ribosomal protein eS8 family
MS.gene020116	chr8.3	77404245	77406339	TMV resistance protein N-like
MS.gene020124	chr8.3	77514479	77530527	TMV resistance protein N-like
MS.gene020128	chr8.3	77590501	77592138	TMV resistance protein N-like
MS.gene020131	chr8.3	77626698	77637632	TMV resistance protein N-like
MS.gene020134	chr8.3	77661213	77664356	DNA-directed RNA polymerase II subunit
